# Supplementary material for: Introgression and isolation contributed to the development of Hungarian Mangalica pigs from a particular European ancient bloodline
Source: Genet Sel Evol. 2013 Jul 1;45(1):22. doi: 10.1186/1297-9686-45-22 (PMC3704957; doi:10.1186/1297-9686-45-22)
Supplement: Additional file 1 — Breeds used in this study with their location and number of individuals. The file provides information about the breeds, their location and GenBank accession number of the individuals’ mitochondrial D-loop sequence with references [4,14,17,18,20,23-33]. The haplotypes and ancient signatures of the individuals as determined in this study are also provided. [file 1297-9686-45-22-S1.xls]

## Sheet: Breeds
Breeds used in this study with their location and number of individuals
Location	Breed	Total number of individuals in a breed
Austria	Wild boar	13
Belgium	Wild boar	8
Bulgaria	Wild boar	4
Cosmopolitan	Duroc	178
Cosmopolitan	Hampshire	32
Cosmopolitan	Landrace	200
Cosmopolitan	Large White	248
Cosmopolitan	Pietrain	136
Croatia	Turopolje	35
Finland	Wild boar	2
France	Creole	5
France	Laconie	2
France	Wild boar	35
Germany	Angeln Saddleback	7
Germany	Bentheim Black Pied	2
Germany	Bunte Bentheimer	14
Germany	Wild boar	21
Greece	Wild boar	195
Hungary	Mangalica (unspecified)	8
Hungary	Mangalica Blond	101
Hungary	Mangalica Red	42
Hungary	Mangalica Swallow-belly	52
Hungary	Wild boar	10
Italy	Calabrese	6
Italy	Casertana	11
Italy	Cinta Senese	10
Italy	Nera Siciliana	15
Italy	Sarda	5
Italy	Wild boar	102
Luxemburg	Wild boar	9
Netherlands	Wild boar	80
Poland	Wild boar	10
Portugal	Alentejano	118
Portugal	Bisaro	196
Portugal	Malhado de Alcobaça	34
Portugal	Wild boar	123
Spain	Blond Alentejano	2
Spain	Chato Murciano	149
Spain	Gochu Asturcelta	16
Spain	Iberico	34
Spain	Iberico Black	19
Spain	Iberico Black hairless	11
Spain	Iberico Black hairy	4
Spain	Iberico Red	6
Spain	Manchado de Jabugo	6
Spain	Negro Canario	6
Spain	Porco celta galego	6
Spain	Retinto	15
Spain	Wild boar	153
Sweden	Linderodssvin	5
United Kingdom	Berkshire	113
United Kingdom	British Lop	5
United Kingdom	British Saddleback	32
United Kingdom	Gloucester Old Spot	15
United Kingdom	Large Black	5
United Kingdom	Large Yorkshire	2
United Kingdom	Middle White	9
United Kingdom	Tamworth	31
	sum	2713

## Sheet: Dataset
Breeds and their haplotypes as determined in the study
Accession number	Location	Breed	Clade from reference	Haplotpye (This work)	Ancient signature (This work)	Reference
JX546495	Cosmopolitan	Duroc		HAP44	ANC-Aside	4
JX546496	Cosmopolitan	Duroc		HAP44	ANC-Aside	4
JX546497	Cosmopolitan	Duroc		HAP44	ANC-Aside	4
JX546498	Cosmopolitan	Duroc		HAP44	ANC-Aside	4
JX546499	Cosmopolitan	Duroc		HAP44	ANC-Aside	4
JX546500	Cosmopolitan	Duroc		HAP44	ANC-Aside	4
JX546501	Cosmopolitan	Duroc		HAP44	ANC-Aside	4
JX546502	Cosmopolitan	Duroc		HAP44	ANC-Aside	4
JX546503	Cosmopolitan	Duroc		HAP44	ANC-Aside	4
JX546504	Cosmopolitan	Duroc		HAP44	ANC-Aside	4
JX546493	Cosmopolitan	Duroc		HAP61	ANC-Easia	4
JX546494	Cosmopolitan	Duroc		HAP61	ANC-Easia	4
JX546506	Cosmopolitan	Landrace		HAP08	ANC-Aside	4
JX546507	Cosmopolitan	Landrace		HAP08	ANC-Aside	4
JX546508	Cosmopolitan	Landrace		HAP08	ANC-Aside	4
JX546510	Cosmopolitan	Landrace		HAP08	ANC-Aside	4
JX546511	Cosmopolitan	Landrace		HAP08	ANC-Aside	4
JX546512	Cosmopolitan	Landrace		HAP08	ANC-Aside	4
JX546515	Cosmopolitan	Landrace		HAP08	ANC-Aside	4
JX546516	Cosmopolitan	Landrace		HAP08	ANC-Aside	4
JX546517	Cosmopolitan	Landrace		HAP08	ANC-Aside	4
JX546518	Cosmopolitan	Landrace		HAP08	ANC-Aside	4
JX546519	Cosmopolitan	Landrace		HAP112	ANC-Aside	4
JX546521	Cosmopolitan	Landrace		HAP112	ANC-Aside	4
JX546514	Cosmopolitan	Landrace		HAP153	ANC-Cside	4
JX546513	Cosmopolitan	Landrace		HAP57	ANC-Easia	4
JX546520	Cosmopolitan	Landrace		HAP60	ANC-Easia	4
JX546505	Cosmopolitan	Landrace		HAP90	ANC-Aside	4
JX546509	Cosmopolitan	Landrace		HAP90	ANC-Aside	4
JX546570	Cosmopolitan	Large White		HAP163	ANC-Cside	4
JX546554	Cosmopolitan	Large White		HAP56	ANC-Easia	4
JX546555	Cosmopolitan	Large White		HAP56	ANC-Easia	4
JX546556	Cosmopolitan	Large White		HAP56	ANC-Easia	4
JX546557	Cosmopolitan	Large White		HAP56	ANC-Easia	4
JX546558	Cosmopolitan	Large White		HAP56	ANC-Easia	4
JX546559	Cosmopolitan	Large White		HAP56	ANC-Easia	4
JX546560	Cosmopolitan	Large White		HAP56	ANC-Easia	4
JX546561	Cosmopolitan	Large White		HAP56	ANC-Easia	4
JX546562	Cosmopolitan	Large White		HAP56	ANC-Easia	4
JX546563	Cosmopolitan	Large White		HAP56	ANC-Easia	4
JX546564	Cosmopolitan	Large White		HAP56	ANC-Easia	4
JX546566	Cosmopolitan	Large White		HAP56	ANC-Easia	4
JX546567	Cosmopolitan	Large White		HAP56	ANC-Easia	4
JX546571	Cosmopolitan	Large White		HAP56	ANC-Easia	4
JX546572	Cosmopolitan	Large White		HAP56	ANC-Easia	4
JX546565	Cosmopolitan	Large White		HAP58	ANC-Easia	4
JX546568	Cosmopolitan	Large White		HAP58	ANC-Easia	4
JX546569	Cosmopolitan	Large White		HAP58	ANC-Easia	4
JX546321	Hungary	Mangalica Blond		HAP08	ANC-Aside	4
JX546326	Hungary	Mangalica Blond		HAP08	ANC-Aside	4
JX546343	Hungary	Mangalica Blond		HAP08	ANC-Aside	4
JX546347	Hungary	Mangalica Blond		HAP08	ANC-Aside	4
JX546349	Hungary	Mangalica Blond		HAP08	ANC-Aside	4
JX546377	Hungary	Mangalica Blond		HAP08	ANC-Aside	4
JX546380	Hungary	Mangalica Blond		HAP08	ANC-Aside	4
JX546304	Hungary	Mangalica Blond		HAP13	ANC-Aside	4
JX546305	Hungary	Mangalica Blond		HAP13	ANC-Aside	4
JX546376	Hungary	Mangalica Blond		HAP13	ANC-Aside	4
JX546298	Hungary	Mangalica Blond		HAP15	ANC-Aside	4
JX546299	Hungary	Mangalica Blond		HAP15	ANC-Aside	4
JX546300	Hungary	Mangalica Blond		HAP15	ANC-Aside	4
JX546302	Hungary	Mangalica Blond		HAP15	ANC-Aside	4
JX546306	Hungary	Mangalica Blond		HAP15	ANC-Aside	4
JX546308	Hungary	Mangalica Blond		HAP15	ANC-Aside	4
JX546312	Hungary	Mangalica Blond		HAP15	ANC-Aside	4
JX546314	Hungary	Mangalica Blond		HAP15	ANC-Aside	4
JX546316	Hungary	Mangalica Blond		HAP15	ANC-Aside	4
JX546317	Hungary	Mangalica Blond		HAP15	ANC-Aside	4
JX546318	Hungary	Mangalica Blond		HAP15	ANC-Aside	4
JX546319	Hungary	Mangalica Blond		HAP15	ANC-Aside	4
JX546320	Hungary	Mangalica Blond		HAP15	ANC-Aside	4
JX546323	Hungary	Mangalica Blond		HAP15	ANC-Aside	4
JX546324	Hungary	Mangalica Blond		HAP15	ANC-Aside	4
JX546325	Hungary	Mangalica Blond		HAP15	ANC-Aside	4
JX546328	Hungary	Mangalica Blond		HAP15	ANC-Aside	4
JX546329	Hungary	Mangalica Blond		HAP15	ANC-Aside	4
JX546330	Hungary	Mangalica Blond		HAP15	ANC-Aside	4
JX546331	Hungary	Mangalica Blond		HAP15	ANC-Aside	4
JX546334	Hungary	Mangalica Blond		HAP15	ANC-Aside	4
JX546335	Hungary	Mangalica Blond		HAP15	ANC-Aside	4
JX546336	Hungary	Mangalica Blond		HAP15	ANC-Aside	4
JX546340	Hungary	Mangalica Blond		HAP15	ANC-Aside	4
JX546341	Hungary	Mangalica Blond		HAP15	ANC-Aside	4
JX546346	Hungary	Mangalica Blond		HAP15	ANC-Aside	4
JX546348	Hungary	Mangalica Blond		HAP15	ANC-Aside	4
JX546350	Hungary	Mangalica Blond		HAP15	ANC-Aside	4
JX546353	Hungary	Mangalica Blond		HAP15	ANC-Aside	4
JX546354	Hungary	Mangalica Blond		HAP15	ANC-Aside	4
JX546355	Hungary	Mangalica Blond		HAP15	ANC-Aside	4
JX546356	Hungary	Mangalica Blond		HAP15	ANC-Aside	4
JX546357	Hungary	Mangalica Blond		HAP15	ANC-Aside	4
JX546358	Hungary	Mangalica Blond		HAP15	ANC-Aside	4
JX546362	Hungary	Mangalica Blond		HAP15	ANC-Aside	4
JX546363	Hungary	Mangalica Blond		HAP15	ANC-Aside	4
JX546364	Hungary	Mangalica Blond		HAP15	ANC-Aside	4
JX546365	Hungary	Mangalica Blond		HAP15	ANC-Aside	4
JX546366	Hungary	Mangalica Blond		HAP15	ANC-Aside	4
JX546368	Hungary	Mangalica Blond		HAP15	ANC-Aside	4
JX546370	Hungary	Mangalica Blond		HAP15	ANC-Aside	4
JX546371	Hungary	Mangalica Blond		HAP15	ANC-Aside	4
JX546372	Hungary	Mangalica Blond		HAP15	ANC-Aside	4
JX546373	Hungary	Mangalica Blond		HAP15	ANC-Aside	4
JX546374	Hungary	Mangalica Blond		HAP15	ANC-Aside	4
JX546381	Hungary	Mangalica Blond		HAP15	ANC-Aside	4
JX546385	Hungary	Mangalica Blond		HAP15	ANC-Aside	4
JX546388	Hungary	Mangalica Blond		HAP15	ANC-Aside	4
JX546390	Hungary	Mangalica Blond		HAP15	ANC-Aside	4
JX546393	Hungary	Mangalica Blond		HAP15	ANC-Aside	4
JX546395	Hungary	Mangalica Blond		HAP15	ANC-Aside	4
JX546396	Hungary	Mangalica Blond		HAP15	ANC-Aside	4
JX546398	Hungary	Mangalica Blond		HAP15	ANC-Aside	4
JX546301	Hungary	Mangalica Blond		HAP16	ANC-Aside	4
JX546303	Hungary	Mangalica Blond		HAP16	ANC-Aside	4
JX546307	Hungary	Mangalica Blond		HAP16	ANC-Aside	4
JX546309	Hungary	Mangalica Blond		HAP16	ANC-Aside	4
JX546315	Hungary	Mangalica Blond		HAP16	ANC-Aside	4
JX546332	Hungary	Mangalica Blond		HAP16	ANC-Aside	4
JX546337	Hungary	Mangalica Blond		HAP16	ANC-Aside	4
JX546339	Hungary	Mangalica Blond		HAP16	ANC-Aside	4
JX546342	Hungary	Mangalica Blond		HAP16	ANC-Aside	4
JX546361	Hungary	Mangalica Blond		HAP16	ANC-Aside	4
JX546369	Hungary	Mangalica Blond		HAP16	ANC-Aside	4
JX546389	Hungary	Mangalica Blond		HAP16	ANC-Aside	4
JX546391	Hungary	Mangalica Blond		HAP16	ANC-Aside	4
JX546310	Hungary	Mangalica Blond		HAP44	ANC-Aside	4
JX546333	Hungary	Mangalica Blond		HAP44	ANC-Aside	4
JX546382	Hungary	Mangalica Blond		HAP44	ANC-Aside	4
JX546313	Hungary	Mangalica Blond		HAP45	ANC-Aside	4
JX546327	Hungary	Mangalica Blond		HAP45	ANC-Aside	4
JX546338	Hungary	Mangalica Blond		HAP45	ANC-Aside	4
JX546344	Hungary	Mangalica Blond		HAP45	ANC-Aside	4
JX546345	Hungary	Mangalica Blond		HAP45	ANC-Aside	4
JX546351	Hungary	Mangalica Blond		HAP45	ANC-Aside	4
JX546352	Hungary	Mangalica Blond		HAP45	ANC-Aside	4
JX546359	Hungary	Mangalica Blond		HAP45	ANC-Aside	4
JX546360	Hungary	Mangalica Blond		HAP45	ANC-Aside	4
JX546367	Hungary	Mangalica Blond		HAP45	ANC-Aside	4
JX546375	Hungary	Mangalica Blond		HAP45	ANC-Aside	4
JX546378	Hungary	Mangalica Blond		HAP45	ANC-Aside	4
JX546379	Hungary	Mangalica Blond		HAP45	ANC-Aside	4
JX546383	Hungary	Mangalica Blond		HAP45	ANC-Aside	4
JX546384	Hungary	Mangalica Blond		HAP45	ANC-Aside	4
JX546386	Hungary	Mangalica Blond		HAP45	ANC-Aside	4
JX546392	Hungary	Mangalica Blond		HAP45	ANC-Aside	4
JX546394	Hungary	Mangalica Blond		HAP45	ANC-Aside	4
JX546397	Hungary	Mangalica Blond		HAP45	ANC-Aside	4
JX546322	Hungary	Mangalica Blond		HAP93	H39	4
JX546387	Hungary	Mangalica Blond		HAP93	H39	4
JX546311	Hungary	Mangalica Blond		HAP94	H39	4
JX546452	Hungary	Mangalica Red		HAP08	ANC-Aside	4
JX546454	Hungary	Mangalica Red		HAP08	ANC-Aside	4
JX546456	Hungary	Mangalica Red		HAP08	ANC-Aside	4
JX546457	Hungary	Mangalica Red		HAP08	ANC-Aside	4
JX546459	Hungary	Mangalica Red		HAP08	ANC-Aside	4
JX546463	Hungary	Mangalica Red		HAP08	ANC-Aside	4
JX546465	Hungary	Mangalica Red		HAP08	ANC-Aside	4
JX546469	Hungary	Mangalica Red		HAP08	ANC-Aside	4
JX546470	Hungary	Mangalica Red		HAP08	ANC-Aside	4
JX546471	Hungary	Mangalica Red		HAP08	ANC-Aside	4
JX546472	Hungary	Mangalica Red		HAP08	ANC-Aside	4
JX546473	Hungary	Mangalica Red		HAP08	ANC-Aside	4
JX546474	Hungary	Mangalica Red		HAP08	ANC-Aside	4
JX546475	Hungary	Mangalica Red		HAP08	ANC-Aside	4
JX546476	Hungary	Mangalica Red		HAP08	ANC-Aside	4
JX546477	Hungary	Mangalica Red		HAP08	ANC-Aside	4
JX546481	Hungary	Mangalica Red		HAP08	ANC-Aside	4
JX546482	Hungary	Mangalica Red		HAP08	ANC-Aside	4
JX546483	Hungary	Mangalica Red		HAP08	ANC-Aside	4
JX546485	Hungary	Mangalica Red		HAP08	ANC-Aside	4
JX546486	Hungary	Mangalica Red		HAP08	ANC-Aside	4
JX546488	Hungary	Mangalica Red		HAP08	ANC-Aside	4
JX546489	Hungary	Mangalica Red		HAP08	ANC-Aside	4
JX546490	Hungary	Mangalica Red		HAP08	ANC-Aside	4
JX546491	Hungary	Mangalica Red		HAP08	ANC-Aside	4
JX546461	Hungary	Mangalica Red		HAP105	ANC-Aside	4
JX546492	Hungary	Mangalica Red		HAP105	ANC-Aside	4
JX546451	Hungary	Mangalica Red		HAP132	H37	4
JX546458	Hungary	Mangalica Red		HAP15	ANC-Aside	4
JX546480	Hungary	Mangalica Red		HAP15	ANC-Aside	4
JX546484	Hungary	Mangalica Red		HAP15	ANC-Aside	4
JX546467	Hungary	Mangalica Red		HAP44	ANC-Aside	4
JX546478	Hungary	Mangalica Red		HAP44	ANC-Aside	4
JX546487	Hungary	Mangalica Red		HAP44	ANC-Aside	4
JX546453	Hungary	Mangalica Red		HAP45	ANC-Aside	4
JX546455	Hungary	Mangalica Red		HAP45	ANC-Aside	4
JX546462	Hungary	Mangalica Red		HAP45	ANC-Aside	4
JX546464	Hungary	Mangalica Red		HAP45	ANC-Aside	4
JX546466	Hungary	Mangalica Red		HAP45	ANC-Aside	4
JX546468	Hungary	Mangalica Red		HAP45	ANC-Aside	4
JX546479	Hungary	Mangalica Red		HAP45	ANC-Aside	4
JX546460	Hungary	Mangalica Red		HAP80	ANC-Aside	4
JX546401	Hungary	Mangalica Swallow-belly		HAP08	ANC-Aside	4
JX546420	Hungary	Mangalica Swallow-belly		HAP08	ANC-Aside	4
JX546422	Hungary	Mangalica Swallow-belly		HAP08	ANC-Aside	4
JX546440	Hungary	Mangalica Swallow-belly		HAP08	ANC-Aside	4
JX546404	Hungary	Mangalica Swallow-belly		HAP13	ANC-Aside	4
JX546412	Hungary	Mangalica Swallow-belly		HAP13	ANC-Aside	4
JX546414	Hungary	Mangalica Swallow-belly		HAP13	ANC-Aside	4
JX546415	Hungary	Mangalica Swallow-belly		HAP13	ANC-Aside	4
JX546416	Hungary	Mangalica Swallow-belly		HAP13	ANC-Aside	4
JX546417	Hungary	Mangalica Swallow-belly		HAP13	ANC-Aside	4
JX546424	Hungary	Mangalica Swallow-belly		HAP13	ANC-Aside	4
JX546425	Hungary	Mangalica Swallow-belly		HAP13	ANC-Aside	4
JX546429	Hungary	Mangalica Swallow-belly		HAP13	ANC-Aside	4
JX546434	Hungary	Mangalica Swallow-belly		HAP13	ANC-Aside	4
JX546439	Hungary	Mangalica Swallow-belly		HAP13	ANC-Aside	4
JX546441	Hungary	Mangalica Swallow-belly		HAP13	ANC-Aside	4
JX546442	Hungary	Mangalica Swallow-belly		HAP13	ANC-Aside	4
JX546444	Hungary	Mangalica Swallow-belly		HAP13	ANC-Aside	4
JX546445	Hungary	Mangalica Swallow-belly		HAP13	ANC-Aside	4
JX546446	Hungary	Mangalica Swallow-belly		HAP13	ANC-Aside	4
JX546450	Hungary	Mangalica Swallow-belly		HAP13	ANC-Aside	4
JX546400	Hungary	Mangalica Swallow-belly		HAP15	ANC-Aside	4
JX546405	Hungary	Mangalica Swallow-belly		HAP15	ANC-Aside	4
JX546408	Hungary	Mangalica Swallow-belly		HAP15	ANC-Aside	4
JX546411	Hungary	Mangalica Swallow-belly		HAP15	ANC-Aside	4
JX546413	Hungary	Mangalica Swallow-belly		HAP15	ANC-Aside	4
JX546419	Hungary	Mangalica Swallow-belly		HAP15	ANC-Aside	4
JX546421	Hungary	Mangalica Swallow-belly		HAP15	ANC-Aside	4
JX546430	Hungary	Mangalica Swallow-belly		HAP15	ANC-Aside	4
JX546431	Hungary	Mangalica Swallow-belly		HAP15	ANC-Aside	4
JX546399	Hungary	Mangalica Swallow-belly		HAP16	ANC-Aside	4
JX546402	Hungary	Mangalica Swallow-belly		HAP16	ANC-Aside	4
JX546406	Hungary	Mangalica Swallow-belly		HAP16	ANC-Aside	4
JX546409	Hungary	Mangalica Swallow-belly		HAP16	ANC-Aside	4
JX546410	Hungary	Mangalica Swallow-belly		HAP16	ANC-Aside	4
JX546418	Hungary	Mangalica Swallow-belly		HAP16	ANC-Aside	4
JX546426	Hungary	Mangalica Swallow-belly		HAP16	ANC-Aside	4
JX546428	Hungary	Mangalica Swallow-belly		HAP16	ANC-Aside	4
JX546433	Hungary	Mangalica Swallow-belly		HAP16	ANC-Aside	4
JX546437	Hungary	Mangalica Swallow-belly		HAP16	ANC-Aside	4
JX546438	Hungary	Mangalica Swallow-belly		HAP16	ANC-Aside	4
JX546447	Hungary	Mangalica Swallow-belly		HAP16	ANC-Aside	4
JX546449	Hungary	Mangalica Swallow-belly		HAP16	ANC-Aside	4
JX546423	Hungary	Mangalica Swallow-belly		HAP45	ANC-Aside	4
JX546427	Hungary	Mangalica Swallow-belly		HAP45	ANC-Aside	4
JX546432	Hungary	Mangalica Swallow-belly		HAP45	ANC-Aside	4
JX546436	Hungary	Mangalica Swallow-belly		HAP45	ANC-Aside	4
JX546448	Hungary	Mangalica Swallow-belly		HAP45	ANC-Aside	4
JX546443	Hungary	Mangalica Swallow-belly		HAP77	H38	4
JX546403	Hungary	Mangalica Swallow-belly		HAP78	ANC-Aside	4
JX546407	Hungary	Mangalica Swallow-belly		HAP78	ANC-Aside	4
JX546435	Hungary	Mangalica Swallow-belly		HAP93	H39	4
JX546550	Cosmopolitan	Pietrain		HAP08	ANC-Aside	4
JX546545	Cosmopolitan	Pietrain		HAP09	ANC-Cside	4
JX546546	Cosmopolitan	Pietrain		HAP09	ANC-Cside	4
JX546547	Cosmopolitan	Pietrain		HAP09	ANC-Cside	4
JX546548	Cosmopolitan	Pietrain		HAP09	ANC-Cside	4
JX546535	Cosmopolitan	Pietrain		HAP14	H18	4
JX546536	Cosmopolitan	Pietrain		HAP14	H18	4
JX546537	Cosmopolitan	Pietrain		HAP14	H18	4
JX546540	Cosmopolitan	Pietrain		HAP14	H18	4
JX546542	Cosmopolitan	Pietrain		HAP14	H18	4
JX546543	Cosmopolitan	Pietrain		HAP14	H18	4
JX546549	Cosmopolitan	Pietrain		HAP14	H18	4
JX546552	Cosmopolitan	Pietrain		HAP14	H18	4
JX546539	Cosmopolitan	Pietrain		HAP57	ANC-Easia	4
JX546534	Cosmopolitan	Pietrain		HAP84	ANC-Aside	4
JX546551	Cosmopolitan	Pietrain		HAP84	ANC-Aside	4
JX546553	Cosmopolitan	Pietrain		HAP84	ANC-Aside	4
JX546541	Cosmopolitan	Pietrain		HAP85	ANC-Aside	4
JX546538	Cosmopolitan	Pietrain		HAP91	H18	4
JX546544	Cosmopolitan	Pietrain		HAP96	H25	4
AY232842	Spain	Blond Alentejano	E1	HAP121	H14	14
AY232843	Spain	Blond Alentejano	E1	HAP121	H14	14
AY232877	Cosmopolitan	Duroc	E1	HAP08	ANC-Aside	14
AY232878	Cosmopolitan	Duroc	E1	HAP13	ANC-Aside	14
AY232881	Cosmopolitan	Duroc	E1	HAP149	ANC-Cside	14
AY232875	Cosmopolitan	Duroc	E1	HAP44	ANC-Aside	14
AY232876	Cosmopolitan	Duroc	E1	HAP44	ANC-Aside	14
AY232879	Cosmopolitan	Duroc	A	HAP71	ANC-Easia	14
AY232880	Cosmopolitan	Duroc		HAP84	ANC-Aside	14
AY232844	Spain	Iberico Black hairless	E1	HAP07	ANC-Cside	14
AY232845	Spain	Iberico Black hairless	E1	HAP07	ANC-Cside	14
AY232850	Spain	Iberico Black hairless	E1	HAP07	ANC-Cside	14
AY232853	Spain	Iberico Black hairless	E1	HAP07	ANC-Cside	14
AY232849	Spain	Iberico Black hairless	E1	HAP109	ANC-Aside	14
AY232846	Spain	Iberico Black hairless	E1	HAP129	H32	14
AY232847	Spain	Iberico Black hairless	E1	HAP129	H32	14
AY232848	Spain	Iberico Black hairless	E1	HAP129	H32	14
AY232851	Spain	Iberico Black hairless	E1	HAP129	H32	14
AY232854	Spain	Iberico Black hairless	E1	HAP129	H32	14
AY232852	Spain	Iberico Black hairless	E1	HAP145	ANC-Cside	14
AY232866	Spain	Iberico Black hairy	E1	HAP07	ANC-Cside	14
AY232864	Spain	Iberico Black hairy	E1	HAP09	ANC-Cside	14
AY232862	Spain	Iberico Black hairy	E1	HAP145	ANC-Cside	14
AY232863	Spain	Iberico Black hairy	E1	HAP156	ANC-Cside	14
AY232857	Spain	Iberico Red	E1	HAP07	ANC-Cside	14
AY232859	Spain	Iberico Red	E1	HAP07	ANC-Cside	14
AY232856	Spain	Iberico Red	E1	HAP08	ANC-Aside	14
AY232861	Spain	Iberico Red	E1	HAP121	H14	14
AY232860	Spain	Iberico Red	E1	HAP129	H32	14
AY232858	Spain	Iberico Red	E1	HAP13	ANC-Aside	14
AY232884	Cosmopolitan	Landrace	E1	HAP08	ANC-Aside	14
AY232885	Cosmopolitan	Landrace	E1	HAP08	ANC-Aside	14
AY232883	Cosmopolitan	Large White	A	HAP57	ANC-Easia	14
AY232882	Cosmopolitan	Large White	A	HAP58	ANC-Easia	14
AY232890	Spain	Manchado de Jabugo	A	HAP58	ANC-Easia	14
AY232892	Hungary	Mangalica	E1	HAP08	ANC-Aside	14
AY232886	Cosmopolitan	Pietrain	E1	HAP08	ANC-Aside	14
AY232887	Cosmopolitan	Pietrain	A	HAP73	ANC-Easia	14
AY232873	Spain	Wild boar	E1	HAP09	ANC-Cside	14
AY232874	Spain	Wild boar	E1	HAP150	ANC-Cside	14
AY232868	Spain	Wild boar	E1	HAP157	ANC-Cside	14
AY232869	Spain	Wild boar	E1	HAP157	ANC-Cside	14
AY232870	Spain	Wild boar	E1	HAP157	ANC-Cside	14
AY232871	Spain	Wild boar	E1	HAP82	ANC-Aside	14
AY232872	Spain	Wild boar	E1	HAP82	ANC-Aside	14
AY884781	Germany	Angeln Saddleback		HAP96	H25	17
AY884783	United Kingdom	Berkshire		HAP08	ANC-Aside	17
AY884755	Portugal	Bisaro		HAP08	ANC-Aside	17
AY884756	United Kingdom	British Lop		HAP07	ANC-Cside	17
AY884780	United Kingdom	British Saddleback		HAP97	H27	17
AY884754	Germany	Bunte Bentheimer		HAP08	ANC-Aside	17
AY884779	France	Creole		HAP58	ANC-Easia	17
AY884746	Cosmopolitan	Duroc		HAP08	ANC-Aside	17
AY884778	Cosmopolitan	Duroc		HAP09	ANC-Cside	17
AY884757	United Kingdom	Gloucester Old Spot		HAP57	ANC-Easia	17
AY884758	Cosmopolitan	Hampshire		HAP08	ANC-Aside	17
AY884777	Cosmopolitan	Hampshire		HAP08	ANC-Aside	17
AY884765	Spain	Iberico Black		HAP07	ANC-Cside	17
AY884787	Cosmopolitan	Landrace		HAP08	ANC-Aside	17
AY884749	Cosmopolitan	Landrace		HAP09	ANC-Cside	17
AY884748	Cosmopolitan	Landrace		HAP100	ANC-Aside	17
AY884747	Cosmopolitan	Landrace		HAP13	ANC-Aside	17
AY884773	Cosmopolitan	Landrace		HAP13	ANC-Aside	17
AY884774	Cosmopolitan	Landrace		HAP13	ANC-Aside	17
AY884776	Cosmopolitan	Landrace		HAP13	ANC-Aside	17
AY884775	Cosmopolitan	Landrace		HAP153	ANC-Cside	17
AY884750	Cosmopolitan	Landrace		HAP56	ANC-Easia	17
AY884760	Cosmopolitan	Landrace		HAP58	ANC-Easia	17
AY884784	United Kingdom	Large Black		HAP56	ANC-Easia	17
AY884763	Cosmopolitan	Large White		HAP105	ANC-Aside	17
AY884761	Cosmopolitan	Large White		HAP48	ANC-Aside	17
AY884772	Cosmopolitan	Large White		HAP56	ANC-Easia	17
AY884762	Cosmopolitan	Large White		HAP57	ANC-Easia	17
AY884786	Cosmopolitan	Large White		HAP57	ANC-Easia	17
AY884785	Cosmopolitan	Large White		HAP58	ANC-Easia	17
AY884751	Sweden	Linderodssvin		HAP08	ANC-Aside	17
AY884782	Spain	Manchado de Jabugo		HAP58	ANC-Easia	17
AY884764	Hungary	Mangalica		HAP13	ANC-Aside	17
AY884770	United Kingdom	Middle White		HAP07	ANC-Cside	17
AY884752	Spain	Negro Canario		HAP152	ANC-Cside	17
AY884753	Spain	Negro Canario		HAP152	ANC-Cside	17
AY884769	Cosmopolitan	Pietrain		HAP01	ANC-Aside	17
AY884766	Cosmopolitan	Pietrain		HAP08	ANC-Aside	17
AY884768	Cosmopolitan	Pietrain		HAP14	H18	17
AY884767	United Kingdom	Tamworth		HAP58	ANC-Easia	17
AY884815	France	Wild boar		HAP88	ANC-Aside	17
HM747217	Portugal	Alentejano		HAP07	ANC-Cside	18
HM747217	Portugal	Alentejano		HAP07	ANC-Cside	18
HM747221	Portugal	Alentejano	E1	HAP145	ANC-Cside	18
HM747221	Portugal	Alentejano	E1	HAP145	ANC-Cside	18
HM747221	Portugal	Alentejano	E1	HAP145	ANC-Cside	18
HM747221	Portugal	Alentejano	E1	HAP145	ANC-Cside	18
HM747221	Portugal	Alentejano	E1	HAP145	ANC-Cside	18
HM747221	Portugal	Alentejano	E1	HAP145	ANC-Cside	18
HM747222	Portugal	Bisaro	E1	HAP07	ANC-Cside	18
HM747222	Portugal	Bisaro	E1	HAP07	ANC-Cside	18
HM747222	Portugal	Bisaro	E1	HAP07	ANC-Cside	18
HM747216	Portugal	Bisaro	E1	HAP08	ANC-Aside	18
HM747216	Portugal	Bisaro	E1	HAP08	ANC-Aside	18
HM747216	Portugal	Bisaro	E1	HAP08	ANC-Aside	18
HM747216	Portugal	Bisaro	E1	HAP08	ANC-Aside	18
HM747220	Portugal	Bisaro	E1	HAP109	ANC-Aside	18
HM747218	Portugal	Bisaro		HAP143	ANC-Cside	18
HM747218	Portugal	Bisaro		HAP143	ANC-Cside	18
HM747218	Portugal	Bisaro		HAP143	ANC-Cside	18
HM747219	Portugal	Bisaro	E1	HAP81	ANC-Aside	18
HM747219	Portugal	Bisaro	E1	HAP81	ANC-Aside	18
HM747197	Austria	Wild boar		HAP127	H36	18
HM747196	Austria	Wild boar	E1	HAP153	ANC-Cside	18
HM747196	Austria	Wild boar	E1	HAP153	ANC-Cside	18
HM747200	France	Wild boar		HAP46	ANC-Cside	18
HM747200	France	Wild boar		HAP46	ANC-Cside	18
HM747198	Portugal	Wild boar	E1	HAP13	ANC-Aside	18
HM747198	Portugal	Wild boar	E1	HAP13	ANC-Aside	18
HM747198	Portugal	Wild boar	E1	HAP13	ANC-Aside	18
HM747198	Portugal	Wild boar	E1	HAP13	ANC-Aside	18
HM747198	Portugal	Wild boar	E1	HAP13	ANC-Aside	18
HM747198	Portugal	Wild boar	E1	HAP13	ANC-Aside	18
HM747202	Spain	Wild boar	E1	HAP07	ANC-Cside	18
HM747202	Spain	Wild boar	E1	HAP07	ANC-Cside	18
HM747202	Spain	Wild boar	E1	HAP07	ANC-Cside	18
HM747202	Spain	Wild boar	E1	HAP07	ANC-Cside	18
HM747202	Spain	Wild boar	E1	HAP07	ANC-Cside	18
HM747202	Spain	Wild boar	E1	HAP07	ANC-Cside	18
HM747202	Spain	Wild boar	E1	HAP07	ANC-Cside	18
HM747202	Spain	Wild boar	E1	HAP07	ANC-Cside	18
HM747202	Spain	Wild boar	E1	HAP07	ANC-Cside	18
HM747202	Spain	Wild boar	E1	HAP07	ANC-Cside	18
HM747202	Spain	Wild boar	E1	HAP07	ANC-Cside	18
HM747205	Spain	Wild boar		HAP07	ANC-Cside	18
HM747205	Spain	Wild boar		HAP07	ANC-Cside	18
HM747205	Spain	Wild boar		HAP07	ANC-Cside	18
HM747205	Spain	Wild boar		HAP07	ANC-Cside	18
HM747205	Spain	Wild boar		HAP07	ANC-Cside	18
HM747205	Spain	Wild boar		HAP07	ANC-Cside	18
HM747205	Spain	Wild boar		HAP07	ANC-Cside	18
HM747205	Spain	Wild boar		HAP07	ANC-Cside	18
HM747205	Spain	Wild boar		HAP07	ANC-Cside	18
HM747205	Spain	Wild boar		HAP07	ANC-Cside	18
HM747205	Spain	Wild boar		HAP07	ANC-Cside	18
HM747205	Spain	Wild boar		HAP07	ANC-Cside	18
HM747205	Spain	Wild boar		HAP07	ANC-Cside	18
HM747205	Spain	Wild boar		HAP07	ANC-Cside	18
HM747206	Spain	Wild boar	E1	HAP07	ANC-Cside	18
HM747206	Spain	Wild boar	E1	HAP07	ANC-Cside	18
HM747206	Spain	Wild boar	E1	HAP07	ANC-Cside	18
HM747206	Spain	Wild boar	E1	HAP07	ANC-Cside	18
HM747206	Spain	Wild boar	E1	HAP07	ANC-Cside	18
HM747206	Spain	Wild boar	E1	HAP07	ANC-Cside	18
HM747201	Spain	Wild boar	E1	HAP09	ANC-Cside	18
HM747201	Spain	Wild boar	E1	HAP09	ANC-Cside	18
HM747201	Spain	Wild boar	E1	HAP09	ANC-Cside	18
HM747201	Spain	Wild boar	E1	HAP09	ANC-Cside	18
HM747201	Spain	Wild boar	E1	HAP09	ANC-Cside	18
HM747201	Spain	Wild boar	E1	HAP09	ANC-Cside	18
HM747201	Spain	Wild boar	E1	HAP09	ANC-Cside	18
HM747201	Spain	Wild boar	E1	HAP09	ANC-Cside	18
HM747201	Spain	Wild boar	E1	HAP09	ANC-Cside	18
HM747201	Spain	Wild boar	E1	HAP09	ANC-Cside	18
HM747201	Spain	Wild boar	E1	HAP09	ANC-Cside	18
HM747201	Spain	Wild boar	E1	HAP09	ANC-Cside	18
HM747201	Spain	Wild boar	E1	HAP09	ANC-Cside	18
HM747201	Spain	Wild boar	E1	HAP09	ANC-Cside	18
HM747201	Spain	Wild boar	E1	HAP09	ANC-Cside	18
HM747201	Spain	Wild boar	E1	HAP09	ANC-Cside	18
HM747201	Spain	Wild boar	E1	HAP09	ANC-Cside	18
HM747201	Spain	Wild boar	E1	HAP09	ANC-Cside	18
HM747201	Spain	Wild boar	E1	HAP09	ANC-Cside	18
HM747203	Spain	Wild boar		HAP09	ANC-Cside	18
HM747203	Spain	Wild boar		HAP09	ANC-Cside	18
HM747203	Spain	Wild boar		HAP09	ANC-Cside	18
HM747203	Spain	Wild boar		HAP09	ANC-Cside	18
HM747203	Spain	Wild boar		HAP09	ANC-Cside	18
HM747203	Spain	Wild boar		HAP09	ANC-Cside	18
HM747207	Spain	Wild boar	E1	HAP09	ANC-Cside	18
HM747207	Spain	Wild boar	E1	HAP09	ANC-Cside	18
HM747209	Spain	Wild boar	E1	HAP09	ANC-Cside	18
HM747209	Spain	Wild boar	E1	HAP09	ANC-Cside	18
HM747209	Spain	Wild boar	E1	HAP09	ANC-Cside	18
HM747209	Spain	Wild boar	E1	HAP09	ANC-Cside	18
HM747209	Spain	Wild boar	E1	HAP09	ANC-Cside	18
HM747215	Spain	Wild boar	E1	HAP09	ANC-Cside	18
HM747215	Spain	Wild boar	E1	HAP09	ANC-Cside	18
HM747215	Spain	Wild boar	E1	HAP09	ANC-Cside	18
HM747213	Spain	Wild boar	E1	HAP129	H32	18
HM747213	Spain	Wild boar	E1	HAP130	H32	18
HM747213	Spain	Wild boar	E1	HAP130	H32	18
HM747213	Spain	Wild boar	E1	HAP130	H32	18
HM747213	Spain	Wild boar	E1	HAP130	H32	18
HM747210	Spain	Wild boar		HAP135	ANC-Cside	18
HM747210	Spain	Wild boar		HAP135	ANC-Cside	18
HM747210	Spain	Wild boar		HAP135	ANC-Cside	18
HM747210	Spain	Wild boar		HAP135	ANC-Cside	18
HM747210	Spain	Wild boar		HAP135	ANC-Cside	18
HM747210	Spain	Wild boar		HAP135	ANC-Cside	18
HM747210	Spain	Wild boar		HAP135	ANC-Cside	18
HM747210	Spain	Wild boar		HAP135	ANC-Cside	18
HM747210	Spain	Wild boar		HAP135	ANC-Cside	18
HM747210	Spain	Wild boar		HAP135	ANC-Cside	18
HM747210	Spain	Wild boar		HAP135	ANC-Cside	18
HM747214	Spain	Wild boar		HAP142	ANC-Cside	18
HM747208	Spain	Wild boar	E1	HAP154	ANC-Cside	18
HM747208	Spain	Wild boar	E1	HAP154	ANC-Cside	18
HM747208	Spain	Wild boar	E1	HAP154	ANC-Cside	18
HM747208	Spain	Wild boar	E1	HAP154	ANC-Cside	18
HM747208	Spain	Wild boar	E1	HAP154	ANC-Cside	18
HM747208	Spain	Wild boar	E1	HAP154	ANC-Cside	18
HM747208	Spain	Wild boar	E1	HAP154	ANC-Cside	18
HM747208	Spain	Wild boar	E1	HAP154	ANC-Cside	18
HM747211	Spain	Wild boar	E1	HAP157	ANC-Cside	18
HM747211	Spain	Wild boar	E1	HAP157	ANC-Cside	18
HM747211	Spain	Wild boar	E1	HAP157	ANC-Cside	18
HM747211	Spain	Wild boar	E1	HAP157	ANC-Cside	18
HM747211	Spain	Wild boar	E1	HAP157	ANC-Cside	18
HM747211	Spain	Wild boar	E1	HAP157	ANC-Cside	18
HM747211	Spain	Wild boar	E1	HAP157	ANC-Cside	18
HM747211	Spain	Wild boar	E1	HAP157	ANC-Cside	18
HM747211	Spain	Wild boar	E1	HAP157	ANC-Cside	18
HM747211	Spain	Wild boar	E1	HAP157	ANC-Cside	18
HM747211	Spain	Wild boar	E1	HAP157	ANC-Cside	18
HM747211	Spain	Wild boar	E1	HAP157	ANC-Cside	18
HM747211	Spain	Wild boar	E1	HAP157	ANC-Cside	18
HM747211	Spain	Wild boar	E1	HAP157	ANC-Cside	18
HM747211	Spain	Wild boar	E1	HAP157	ANC-Cside	18
HM747211	Spain	Wild boar	E1	HAP157	ANC-Cside	18
HM747204	Spain	Wild boar		HAP163	ANC-Cside	18
HM747204	Spain	Wild boar		HAP163	ANC-Cside	18
HM747204	Spain	Wild boar		HAP163	ANC-Cside	18
HM747204	Spain	Wild boar		HAP163	ANC-Cside	18
HM747204	Spain	Wild boar		HAP163	ANC-Cside	18
HM747204	Spain	Wild boar		HAP163	ANC-Cside	18
HM747204	Spain	Wild boar		HAP163	ANC-Cside	18
HM747204	Spain	Wild boar		HAP163	ANC-Cside	18
HM747204	Spain	Wild boar		HAP163	ANC-Cside	18
HM747204	Spain	Wild boar		HAP163	ANC-Cside	18
HM747204	Spain	Wild boar		HAP163	ANC-Cside	18
HM747204	Spain	Wild boar		HAP163	ANC-Cside	18
HM747204	Spain	Wild boar		HAP163	ANC-Cside	18
HM747204	Spain	Wild boar		HAP163	ANC-Cside	18
HM747204	Spain	Wild boar		HAP163	ANC-Cside	18
HM747212	Spain	Wild boar		HAP163	ANC-Cside	18
HM747212	Spain	Wild boar		HAP163	ANC-Cside	18
HM747212	Spain	Wild boar		HAP163	ANC-Cside	18
HM747199	Spain	Wild boar	E1	HAP46	ANC-Cside	18
HM747199	Spain	Wild boar	E1	HAP46	ANC-Cside	18
HM747199	Spain	Wild boar	E1	HAP46	ANC-Cside	18
DQ152854	Germany	Angeln Saddleback	E1	HAP08	ANC-Aside	20
DQ379082	Germany	Angeln Saddleback	E1	HAP09	ANC-Cside	20
DQ379225	Germany	Angeln Saddleback	A	HAP57	ANC-Easia	20
DQ379017	Germany	Angeln Saddleback	E1	HAP96	H25	20
DQ379031	United Kingdom	Berkshire	E1	HAP08	ANC-Aside	20
DQ379191	United Kingdom	Berkshire	A	HAP58	ANC-Easia	20
DQ152897	United Kingdom	Berkshire	A	HAP61	ANC-Easia	20
DQ152899	United Kingdom	Berkshire	A	HAP68	ANC-Easia	20
DQ379030	Portugal	Bisaro	E1	HAP08	ANC-Aside	20
DQ152860	Portugal	Bisaro	E1	HAP109	ANC-Aside	20
DQ379024	Portugal	Bisaro	E1	HAP07	ANC-Cside	20
DQ379065	Portugal	Bisaro		HAP13	ANC-Aside	20
DQ379085	United Kingdom	British Lop	E1	HAP112	ANC-Aside	20
DQ379086	United Kingdom	British Lop	E1	HAP112	ANC-Aside	20
DQ379087	United Kingdom	British Lop	E1	HAP112	ANC-Aside	20
DQ379088	United Kingdom	British Lop	E1	HAP112	ANC-Aside	20
DQ152842	United Kingdom	British saddleback	E1	HAP47	H26	20
DQ379215	United Kingdom	British saddleback	A	HAP56	ANC-Easia	20
DQ379216	United Kingdom	British saddleback	A	HAP56	ANC-Easia	20
DQ379217	United Kingdom	British saddleback	A	HAP56	ANC-Easia	20
DQ379205	United Kingdom	British saddleback	A	HAP57	ANC-Easia	20
DQ379029	Germany	Bunte Bentheimer	E1	HAP08	ANC-Aside	20
DQ152847	Germany	Bunte Bentheimer	E1	HAP09	ANC-Cside	20
DQ379027	Germany	Bunte Bentheimer	E1	HAP09	ANC-Cside	20
DQ379028	Germany	Bunte Bentheimer	E1	HAP09	ANC-Cside	20
DQ379089	France	Creole	E1	HAP112	ANC-Aside	20
DQ379090	France	Creole	E1	HAP112	ANC-Aside	20
DQ379196	France	Creole	A	HAP58	ANC-Easia	20
DQ379197	France	Creole	A	HAP58	ANC-Easia	20
DQ379032	Cosmopolitan	Duroc	E1	HAP08	ANC-Aside	20
DQ379033	Cosmopolitan	Duroc	E1	HAP08	ANC-Aside	20
DQ379034	Cosmopolitan	Duroc	E1	HAP08	ANC-Aside	20
DQ379035	Cosmopolitan	Duroc	E1	HAP08	ANC-Aside	20
DQ379036	Cosmopolitan	Duroc	E1	HAP08	ANC-Aside	20
DQ379071	Cosmopolitan	Duroc	E1	HAP09	ANC-Cside	20
DQ379072	Cosmopolitan	Duroc	E1	HAP09	ANC-Cside	20
DQ379073	Cosmopolitan	Duroc	E1	HAP09	ANC-Cside	20
DQ152852	United Kingdom	Gloucester Old Spot	E1	HAP13	ANC-Aside	20
DQ379057	United Kingdom	Gloucester Old Spot	E1	HAP13	ANC-Aside	20
DQ379220	United Kingdom	Gloucester Old Spot	A	HAP56	ANC-Easia	20
DQ379221	United Kingdom	Gloucester Old Spot	A	HAP56	ANC-Easia	20
DQ379037	Cosmopolitan	Hampshire	E1	HAP08	ANC-Aside	20
DQ379038	Cosmopolitan	Hampshire	E1	HAP08	ANC-Aside	20
DQ379039	Cosmopolitan	Hampshire	E1	HAP08	ANC-Aside	20
DQ152849	Cosmopolitan	Hampshire	E1	HAP09	ANC-Cside	20
DQ379117	Cosmopolitan	Hampshire	A	HAP56	ANC-Easia	20
DQ152843	Cosmopolitan	Hampshire	E1	HAP95	H24	20
DQ379016	Cosmopolitan	Hampshire	E1	HAP96	H25	20
DQ379018	Cosmopolitan	Hampshire	E1	HAP96	H25	20
DQ379077	Spain	Iberico Black	E1	HAP09	ANC-Cside	20
DQ379078	Spain	Iberico Black	E1	HAP09	ANC-Cside	20
DQ379079	Spain	Iberico Black	E1	HAP09	ANC-Cside	20
DQ379098	France	Laconie	E1	HAP01	ANC-Aside	20
DQ379199	France	Laconie	A	HAP58	ANC-Easia	20
DQ379023	Cosmopolitan	Landrace	E1	HAP07	ANC-Cside	20
DQ379041	Cosmopolitan	Landrace	E1	HAP08	ANC-Aside	20
DQ379042	Cosmopolitan	Landrace	E1	HAP08	ANC-Aside	20
DQ379043	Cosmopolitan	Landrace	E1	HAP08	ANC-Aside	20
DQ379044	Cosmopolitan	Landrace	E1	HAP08	ANC-Aside	20
DQ379045	Cosmopolitan	Landrace	E1	HAP08	ANC-Aside	20
DQ379046	Cosmopolitan	Landrace	E1	HAP08	ANC-Aside	20
DQ379047	Cosmopolitan	Landrace	E1	HAP08	ANC-Aside	20
DQ379048	Cosmopolitan	Landrace	E1	HAP08	ANC-Aside	20
DQ379049	Cosmopolitan	Landrace	E1	HAP08	ANC-Aside	20
DQ379050	Cosmopolitan	Landrace	E1	HAP08	ANC-Aside	20
DQ379075	Cosmopolitan	Landrace	E1	HAP09	ANC-Cside	20
DQ379076	Cosmopolitan	Landrace	E1	HAP09	ANC-Cside	20
DQ379081	Cosmopolitan	Landrace	E1	HAP09	ANC-Cside	20
DQ152863	Cosmopolitan	Landrace	E1	HAP100	ANC-Aside	20
DQ379092	Cosmopolitan	Landrace	E1	HAP100	ANC-Aside	20
DQ152851	Cosmopolitan	Landrace	E1	HAP108	ANC-Aside	20
DQ379056	Cosmopolitan	Landrace	E1	HAP108	ANC-Aside	20
DQ152861	Cosmopolitan	Landrace	E1	HAP112	ANC-Aside	20
DQ379084	Cosmopolitan	Landrace	E1	HAP112	ANC-Aside	20
DQ379066	Cosmopolitan	Landrace	E1	HAP13	ANC-Aside	20
DQ152862	Cosmopolitan	Landrace	E1	HAP139	ANC-Cside	20
DQ379091	Cosmopolitan	Landrace	E1	HAP139	ANC-Cside	20
DQ379119	Cosmopolitan	Landrace	A	HAP56	ANC-Easia	20
DQ379120	Cosmopolitan	Landrace	A	HAP56	ANC-Easia	20
DQ379202	Cosmopolitan	Landrace	A	HAP56	ANC-Easia	20
DQ379203	Cosmopolitan	Landrace	A	HAP56	ANC-Easia	20
DQ379218	Cosmopolitan	Landrace	A	HAP56	ANC-Easia	20
DQ379219	Cosmopolitan	Landrace	A	HAP56	ANC-Easia	20
DQ379222	Cosmopolitan	Landrace	A	HAP56	ANC-Easia	20
DQ379223	Cosmopolitan	Landrace	A	HAP56	ANC-Easia	20
DQ379206	Cosmopolitan	Landrace	A	HAP57	ANC-Easia	20
DQ379207	Cosmopolitan	Landrace	A	HAP57	ANC-Easia	20
DQ379208	Cosmopolitan	Landrace	A	HAP57	ANC-Easia	20
DQ379187	Cosmopolitan	Landrace	A	HAP58	ANC-Easia	20
DQ152845	Cosmopolitan	Landrace	E1	HAP90	ANC-Aside	20
DQ379025	Cosmopolitan	Landrace	E1	HAP90	ANC-Aside	20
DQ379026	Cosmopolitan	Landrace	E1	HAP90	ANC-Aside	20
DQ379058	Cosmopolitan	Landrace		HAP13	ANC-Aside	20
DQ379067	Cosmopolitan	Landrace		HAP13	ANC-Aside	20
DQ379059	Cosmopolitan	Landrace		HAP13	ANC-Aside	20
DQ379060	Cosmopolitan	Landrace		HAP13	ANC-Aside	20
DQ379061	Cosmopolitan	Landrace		HAP13	ANC-Aside	20
DQ379021	United Kingdom	Large Black	E1	HAP07	ANC-Cside	20
DQ379022	United Kingdom	Large Black	E1	HAP07	ANC-Cside	20
DQ379118	United Kingdom	Large Black	A	HAP56	ANC-Easia	20
DQ379204	United Kingdom	Large Black	A	HAP56	ANC-Easia	20
DQ379051	Cosmopolitan	Large White	E1	HAP08	ANC-Aside	20
DQ379052	Cosmopolitan	Large White	E1	HAP08	ANC-Aside	20
DQ152846	Cosmopolitan	Large White	E1	HAP137	ANC-Cside	20
DQ152857	Cosmopolitan	Large White	E1	HAP27	H22	20
DQ379121	Cosmopolitan	Large White	A	HAP56	ANC-Easia	20
DQ379122	Cosmopolitan	Large White	A	HAP56	ANC-Easia	20
DQ379123	Cosmopolitan	Large White	A	HAP56	ANC-Easia	20
DQ379124	Cosmopolitan	Large White	A	HAP56	ANC-Easia	20
DQ379125	Cosmopolitan	Large White	A	HAP56	ANC-Easia	20
DQ379126	Cosmopolitan	Large White	A	HAP56	ANC-Easia	20
DQ379127	Cosmopolitan	Large White	A	HAP56	ANC-Easia	20
DQ379128	Cosmopolitan	Large White	A	HAP56	ANC-Easia	20
DQ379151	Cosmopolitan	Large White	A	HAP57	ANC-Easia	20
DQ379212	Cosmopolitan	Large White	A	HAP57	ANC-Easia	20
DQ379213	Cosmopolitan	Large White	A	HAP57	ANC-Easia	20
DQ379214	Cosmopolitan	Large White	A	HAP57	ANC-Easia	20
DQ379188	Cosmopolitan	Large White	A	HAP58	ANC-Easia	20
DQ379192	Cosmopolitan	Large White	A	HAP58	ANC-Easia	20
DQ379193	Cosmopolitan	Large White	A	HAP58	ANC-Easia	20
DQ379194	Cosmopolitan	Large White	A	HAP58	ANC-Easia	20
DQ379195	Cosmopolitan	Large White	A	HAP58	ANC-Easia	20
DQ379198	Cosmopolitan	Large White	A	HAP58	ANC-Easia	20
DQ152858	Cosmopolitan	Large White	E1	HAP75	ANC-Aside	20
DQ379093	Cosmopolitan	Large White	E1	HAP44	ANC-Aside	20
DQ379094	Cosmopolitan	Large White	E1	HAP44	ANC-Aside	20
DQ379095	Cosmopolitan	Large White	E1	HAP44	ANC-Aside	20
DQ379097	Cosmopolitan	Large White	E1	HAP44	ANC-Aside	20
DQ379209	Cosmopolitan	Large White	A	HAP57	ANC-Easia	20
DQ152855	Sweden	Linderodssvin	E1	HAP08	ANC-Aside	20
DQ379068	Sweden	Linderodssvin	E1	HAP08	ANC-Aside	20
DQ379069	Sweden	Linderodssvin	E1	HAP08	ANC-Aside	20
DQ379070	Sweden	Linderodssvin	E1	HAP08	ANC-Aside	20
DQ152859	Spain	Manchado de Jabugo	E1	HAP145	ANC-Cside	20
DQ379083	Spain	Manchado de Jabugo	E1	HAP145	ANC-Cside	20
DQ379189	Spain	Manchado de Jabugo	A	HAP58	ANC-Easia	20
DQ379190	Spain	Manchado de Jabugo	A	HAP58	ANC-Easia	20
DQ152853	Hungary	Mangalica	E1	HAP13	ANC-Aside	20
DQ379062	Hungary	Mangalica	E1	HAP13	ANC-Aside	20
DQ379063	Hungary	Mangalica	E1	HAP13	ANC-Aside	20
DQ379064	Hungary	Mangalica	E1	HAP13	ANC-Aside	20
DQ379019	United Kingdom	Middle White	E1	HAP07	ANC-Cside	20
DQ379020	United Kingdom	Middle White	E1	HAP07	ANC-Cside	20
DQ379144	United Kingdom	Middle White	A	HAP60	ANC-Easia	20
DQ379145	United Kingdom	Middle White	A	HAP60	ANC-Easia	20
DQ152850	Spain	Negro Canario	E1	HAP152	ANC-Cside	20
DQ379054	Spain	Negro Canario	E1	HAP152	ANC-Cside	20
DQ379055	Spain	Negro Canario	E1	HAP152	ANC-Cside	20
DQ379129	Spain	Negro Canario	A	HAP56	ANC-Easia	20
DQ379099	Cosmopolitan	Pietrain	E1	HAP01	ANC-Aside	20
DQ379100	Cosmopolitan	Pietrain	E1	HAP01	ANC-Aside	20
DQ152848	Cosmopolitan	Pietrain	E1	HAP08	ANC-Aside	20
DQ379053	Cosmopolitan	Pietrain	E1	HAP08	ANC-Aside	20
DQ152866	Cosmopolitan	Pietrain	E1	HAP14	H18	20
DQ379229	Cosmopolitan	Pietrain	E1	HAP14	H18	20
DQ379230	Cosmopolitan	Pietrain	E1	HAP14	H18	20
DQ379231	Cosmopolitan	Pietrain	E1	HAP14	H18	20
DQ152844	Spain	Retinto	E1	HAP07	ANC-Cside	20
DQ152856	Spain	Retinto	E1	HAP09	ANC-Cside	20
DQ152867	Spain	Retinto	E1	HAP109	ANC-Aside	20
DQ379080	Spain	Retinto		HAP09	ANC-Cside	20
DQ152864	United Kingdom	Tamworth	E1	HAP44	ANC-Aside	20
DQ379096	United Kingdom	Tamworth	E1	HAP44	ANC-Aside	20
DQ152896	United Kingdom	Tamworth	A	HAP56	ANC-Easia	20
DQ379224	United Kingdom	Tamworth	A	HAP56	ANC-Easia	20
AF136568	Cosmopolitan	Duroc	A	HAP61	ANC-Easia	23
AF136558	Cosmopolitan	Hampshire	E1	HAP08	ANC-Aside	23
AF136559	Cosmopolitan	Hampshire	E1	HAP96	H25	23
AF136560	Cosmopolitan	Landrace	E1	HAP119	H34	23
AF136561	Cosmopolitan	Landrace	E1	HAP90	ANC-Aside	23
AF136562	Cosmopolitan	Large White	E1	HAP130	H32	23
AF136566	Cosmopolitan	Large White	A	HAP57	ANC-Easia	23
AF136557	Hungary	Mangalica	E1	HAP13	ANC-Aside	23
AF136563	Italy	Wild boar	E2	HAP50	ANC-Italy	23
AF136556	Poland	Wild boar	E1	HAP07	ANC-Cside	23
AF136555	Poland	Wild boar	E1	HAP120	H14	23
JF774190	Cosmopolitan	Duroc	E1	HAP08	ANC-Aside	24
JF774191	Cosmopolitan	Duroc	E1	HAP08	ANC-Aside	24
JF774400	Cosmopolitan	Duroc	A	HAP56	ANC-Easia	24
JF774395	Cosmopolitan	Duroc	A	HAP65	H10	24
JF774202	Cosmopolitan	Hampshire	E1	HAP18	H23	24
JF774203	Cosmopolitan	Hampshire	E1	HAP95	H24	24
JF774194	Cosmopolitan	Landrace	E1	HAP06	H19	24
JF774243	Cosmopolitan	Landrace	E1	HAP09	ANC-Cside	24
JF774242	Cosmopolitan	Landrace	E1	HAP124	H17	24
JF774197	Cosmopolitan	Landrace	E1	HAP13	ANC-Aside	24
JF774199	Cosmopolitan	Landrace	E1	HAP13	ANC-Aside	24
JF774201	Cosmopolitan	Landrace	E1	HAP13	ANC-Aside	24
JF774398	Cosmopolitan	Landrace	A	HAP56	ANC-Easia	24
JF774402	Cosmopolitan	Large White	A	HAP10	ANC-Easia	24
JF774195	Cosmopolitan	Large White	E1	HAP13	ANC-Aside	24
JF774196	Cosmopolitan	Large White	E1	HAP13	ANC-Aside	24
JF774200	Cosmopolitan	Large White	E1	HAP13	ANC-Aside	24
JF774396	Cosmopolitan	Large White	A	HAP36	ANC-Easia	24
JF774403	Cosmopolitan	Large White	A	HAP37	ANC-Easia	24
JF774397	Cosmopolitan	Large White	A	HAP56	ANC-Easia	24
JF774399	Cosmopolitan	Large White	A	HAP56	ANC-Easia	24
JF774401	Cosmopolitan	Large White	A	HAP56	ANC-Easia	24
JF774406	Cosmopolitan	Large White	A	HAP58	ANC-Easia	24
JF774404	Cosmopolitan	Large White	A	HAP59	H12	24
JF774405	Cosmopolitan	Large White	A	HAP59	H12	24
JF774394	Cosmopolitan	Large White	A	HAP65	H10	24
JF774276	Bulgaria	Wild boar	E1	HAP09	ANC-Cside	24
JF774278	Bulgaria	Wild boar	E1	HAP09	ANC-Cside	24
JF774375	Bulgaria	Wild boar	E1	HAP117	H06	24
JF774206	Bulgaria	Wild boar	E1	HAP155	ANC-Cside	24
JF774204	Greece	Wild boar	E1	HAP02	ANC-Aside	24
JF774283	Greece	Wild boar	E1	HAP03	ANC-Cside	24
JF774358	Greece	Wild boar	E1	HAP04	ANC-Cside	24
JF774359	Greece	Wild boar	E1	HAP04	ANC-Cside	24
JF774281	Greece	Wild boar	E1	HAP05	ANC-Cside	24
JF774182	Greece	Wild boar	E1	HAP07	ANC-Cside	24
JF774183	Greece	Wild boar	E1	HAP07	ANC-Cside	24
JF774219	Greece	Wild boar	E1	HAP07	ANC-Cside	24
JF774228	Greece	Wild boar	E1	HAP07	ANC-Cside	24
JF774229	Greece	Wild boar	E1	HAP07	ANC-Cside	24
JF774230	Greece	Wild boar	E1	HAP07	ANC-Cside	24
JF774231	Greece	Wild boar	E1	HAP07	ANC-Cside	24
JF774233	Greece	Wild boar	E1	HAP07	ANC-Cside	24
JF774234	Greece	Wild boar	E1	HAP07	ANC-Cside	24
JF774235	Greece	Wild boar	E1	HAP07	ANC-Cside	24
JF774236	Greece	Wild boar	E1	HAP07	ANC-Cside	24
JF774237	Greece	Wild boar	E1	HAP07	ANC-Cside	24
JF774238	Greece	Wild boar	E1	HAP07	ANC-Cside	24
JF774239	Greece	Wild boar	E1	HAP07	ANC-Cside	24
JF774240	Greece	Wild boar	E1	HAP07	ANC-Cside	24
JF774186	Greece	Wild boar	E1	HAP08	ANC-Aside	24
JF774187	Greece	Wild boar	E1	HAP08	ANC-Aside	24
JF774188	Greece	Wild boar	E1	HAP08	ANC-Aside	24
JF774213	Greece	Wild boar	E1	HAP08	ANC-Aside	24
JF774247	Greece	Wild boar	E1	HAP09	ANC-Cside	24
JF774248	Greece	Wild boar	E1	HAP09	ANC-Cside	24
JF774249	Greece	Wild boar	E1	HAP09	ANC-Cside	24
JF774250	Greece	Wild boar	E1	HAP09	ANC-Cside	24
JF774251	Greece	Wild boar	E1	HAP09	ANC-Cside	24
JF774256	Greece	Wild boar	E1	HAP09	ANC-Cside	24
JF774257	Greece	Wild boar	E1	HAP09	ANC-Cside	24
JF774258	Greece	Wild boar	E1	HAP09	ANC-Cside	24
JF774259	Greece	Wild boar	E1	HAP09	ANC-Cside	24
JF774271	Greece	Wild boar	E1	HAP09	ANC-Cside	24
JF774272	Greece	Wild boar	E1	HAP09	ANC-Cside	24
JF774273	Greece	Wild boar	E1	HAP09	ANC-Cside	24
JF774274	Greece	Wild boar	E1	HAP09	ANC-Cside	24
JF774275	Greece	Wild boar	E1	HAP09	ANC-Cside	24
JF774279	Greece	Wild boar	E1	HAP09	ANC-Cside	24
JF774282	Greece	Wild boar	E1	HAP09	ANC-Cside	24
JF774374	Greece	Wild boar	E1	HAP09	ANC-Cside	24
JF774207	Greece	Wild boar	E1	HAP106	ANC-Aside	24
JF774252	Greece	Wild boar	E1	HAP110	ANC-Aside	24
JF774253	Greece	Wild boar	E1	HAP110	ANC-Aside	24
JF774254	Greece	Wild boar	E1	HAP110	ANC-Aside	24
JF774192	Greece	Wild boar	E1	HAP112	ANC-Aside	24
JF774313	Greece	Wild boar	E1	HAP113	H04	24
JF774255	Greece	Wild boar	E1	HAP114	H33	24
JF774210	Greece	Wild boar	E1	HAP115	H09	24
JF774314	Greece	Wild boar	E1	HAP116	H05	24
JF774393	Greece	Wild boar	Near Eastern	HAP118	H07	24
JF774260	Greece	Wild boar	E1	HAP12	ANC-Cside	24
JF774261	Greece	Wild boar	E1	HAP12	ANC-Cside	24
JF774262	Greece	Wild boar	E1	HAP12	ANC-Cside	24
JF774263	Greece	Wild boar	E1	HAP12	ANC-Cside	24
JF774264	Greece	Wild boar	E1	HAP12	ANC-Cside	24
JF774265	Greece	Wild boar	E1	HAP12	ANC-Cside	24
JF774266	Greece	Wild boar	E1	HAP12	ANC-Cside	24
JF774267	Greece	Wild boar	E1	HAP12	ANC-Cside	24
JF774268	Greece	Wild boar	E1	HAP12	ANC-Cside	24
JF774269	Greece	Wild boar	E1	HAP12	ANC-Cside	24
JF774270	Greece	Wild boar	E1	HAP12	ANC-Cside	24
JF774377	Greece	Wild boar	E1	HAP12	ANC-Cside	24
JF774378	Greece	Wild boar	E1	HAP12	ANC-Cside	24
JF774354	Greece	Wild boar	E1	HAP122	H15	24
JF774355	Greece	Wild boar	E1	HAP123	H16	24
JF774287	Greece	Wild boar	E1	HAP128	H35	24
JF774193	Greece	Wild boar	E1	HAP13	ANC-Aside	24
JF774232	Greece	Wild boar	E1	HAP131	H32	24
JF774277	Greece	Wild boar	E1	HAP133	ANC-Cside	24
JF774353	Greece	Wild boar	E1	HAP136	ANC-Cside	24
JF774380	Greece	Wild boar	E1	HAP138	H21	24
JF774360	Greece	Wild boar	E1	HAP139	ANC-Cside	24
JF774373	Greece	Wild boar	E1	HAP147	ANC-Cside	24
JF774286	Greece	Wild boar	E1	HAP153	ANC-Cside	24
JF774205	Greece	Wild boar	E1	HAP155	ANC-Cside	24
JF774284	Greece	Wild boar	E1	HAP159	ANC-Cside	24
JF774285	Greece	Wild boar	E1	HAP159	ANC-Cside	24
JF774288	Greece	Wild boar	E1	HAP159	ANC-Cside	24
JF774289	Greece	Wild boar	E1	HAP159	ANC-Cside	24
JF774290	Greece	Wild boar	E1	HAP159	ANC-Cside	24
JF774291	Greece	Wild boar	E1	HAP159	ANC-Cside	24
JF774292	Greece	Wild boar	E1	HAP159	ANC-Cside	24
JF774293	Greece	Wild boar	E1	HAP159	ANC-Cside	24
JF774294	Greece	Wild boar	E1	HAP159	ANC-Cside	24
JF774295	Greece	Wild boar	E1	HAP159	ANC-Cside	24
JF774296	Greece	Wild boar	E1	HAP159	ANC-Cside	24
JF774297	Greece	Wild boar	E1	HAP159	ANC-Cside	24
JF774298	Greece	Wild boar	E1	HAP159	ANC-Cside	24
JF774299	Greece	Wild boar	E1	HAP159	ANC-Cside	24
JF774300	Greece	Wild boar	E1	HAP159	ANC-Cside	24
JF774301	Greece	Wild boar	E1	HAP159	ANC-Cside	24
JF774302	Greece	Wild boar	E1	HAP159	ANC-Cside	24
JF774303	Greece	Wild boar	E1	HAP159	ANC-Cside	24
JF774304	Greece	Wild boar	E1	HAP159	ANC-Cside	24
JF774305	Greece	Wild boar	E1	HAP159	ANC-Cside	24
JF774306	Greece	Wild boar	E1	HAP159	ANC-Cside	24
JF774307	Greece	Wild boar	E1	HAP159	ANC-Cside	24
JF774308	Greece	Wild boar	E1	HAP159	ANC-Cside	24
JF774309	Greece	Wild boar	E1	HAP159	ANC-Cside	24
JF774310	Greece	Wild boar	E1	HAP159	ANC-Cside	24
JF774311	Greece	Wild boar	E1	HAP159	ANC-Cside	24
JF774312	Greece	Wild boar	E1	HAP159	ANC-Cside	24
JF774315	Greece	Wild boar	E1	HAP159	ANC-Cside	24
JF774316	Greece	Wild boar	E1	HAP159	ANC-Cside	24
JF774317	Greece	Wild boar	E1	HAP159	ANC-Cside	24
JF774318	Greece	Wild boar	E1	HAP159	ANC-Cside	24
JF774319	Greece	Wild boar	E1	HAP159	ANC-Cside	24
JF774320	Greece	Wild boar	E1	HAP159	ANC-Cside	24
JF774321	Greece	Wild boar	E1	HAP159	ANC-Cside	24
JF774322	Greece	Wild boar	E1	HAP159	ANC-Cside	24
JF774323	Greece	Wild boar	E1	HAP159	ANC-Cside	24
JF774324	Greece	Wild boar	E1	HAP159	ANC-Cside	24
JF774325	Greece	Wild boar	E1	HAP159	ANC-Cside	24
JF774326	Greece	Wild boar	E1	HAP159	ANC-Cside	24
JF774327	Greece	Wild boar	E1	HAP159	ANC-Cside	24
JF774328	Greece	Wild boar	E1	HAP159	ANC-Cside	24
JF774329	Greece	Wild boar	E1	HAP159	ANC-Cside	24
JF774330	Greece	Wild boar	E1	HAP159	ANC-Cside	24
JF774331	Greece	Wild boar	E1	HAP159	ANC-Cside	24
JF774332	Greece	Wild boar	E1	HAP159	ANC-Cside	24
JF774333	Greece	Wild boar	E1	HAP159	ANC-Cside	24
JF774334	Greece	Wild boar	E1	HAP159	ANC-Cside	24
JF774335	Greece	Wild boar	E1	HAP159	ANC-Cside	24
JF774336	Greece	Wild boar	E1	HAP159	ANC-Cside	24
JF774337	Greece	Wild boar	E1	HAP159	ANC-Cside	24
JF774338	Greece	Wild boar	E1	HAP159	ANC-Cside	24
JF774339	Greece	Wild boar	E1	HAP159	ANC-Cside	24
JF774340	Greece	Wild boar	E1	HAP159	ANC-Cside	24
JF774341	Greece	Wild boar	E1	HAP159	ANC-Cside	24
JF774342	Greece	Wild boar	E1	HAP159	ANC-Cside	24
JF774343	Greece	Wild boar	E1	HAP159	ANC-Cside	24
JF774344	Greece	Wild boar	E1	HAP159	ANC-Cside	24
JF774345	Greece	Wild boar	E1	HAP159	ANC-Cside	24
JF774346	Greece	Wild boar	E1	HAP159	ANC-Cside	24
JF774347	Greece	Wild boar	E1	HAP159	ANC-Cside	24
JF774348	Greece	Wild boar	E1	HAP159	ANC-Cside	24
JF774349	Greece	Wild boar	E1	HAP159	ANC-Cside	24
JF774350	Greece	Wild boar	E1	HAP159	ANC-Cside	24
JF774351	Greece	Wild boar	E1	HAP159	ANC-Cside	24
JF774352	Greece	Wild boar	E1	HAP159	ANC-Cside	24
JF774356	Greece	Wild boar	E1	HAP159	ANC-Cside	24
JF774357	Greece	Wild boar	E1	HAP159	ANC-Cside	24
JF774363	Greece	Wild boar	E1	HAP159	ANC-Cside	24
JF774364	Greece	Wild boar	E1	HAP159	ANC-Cside	24
JF774365	Greece	Wild boar	E1	HAP159	ANC-Cside	24
JF774366	Greece	Wild boar	E1	HAP159	ANC-Cside	24
JF774367	Greece	Wild boar	E1	HAP159	ANC-Cside	24
JF774220	Greece	Wild boar	E1	HAP24	ANC-Cside	24
JF774221	Greece	Wild boar	E1	HAP24	ANC-Cside	24
JF774222	Greece	Wild boar	E1	HAP24	ANC-Cside	24
JF774223	Greece	Wild boar	E1	HAP24	ANC-Cside	24
JF774224	Greece	Wild boar	E1	HAP24	ANC-Cside	24
JF774225	Greece	Wild boar	E1	HAP24	ANC-Cside	24
JF774226	Greece	Wild boar	E1	HAP24	ANC-Cside	24
JF774227	Greece	Wild boar	E1	HAP24	ANC-Cside	24
JF774408	Greece	Wild boar	A	HAP25	H08	24
JF774376	Greece	Wild boar	E1	HAP26	ANC-Cside	24
JF774241	Greece	Wild boar	E1	HAP28	ANC-Cside	24
JF774208	Greece	Wild boar	E1	HAP29	H06	24
JF774209	Greece	Wild boar	E1	HAP30	H06	24
JF774214	Greece	Wild boar	E1	HAP31	ANC-Cside	24
JF774215	Greece	Wild boar	E1	HAP31	ANC-Cside	24
JF774216	Greece	Wild boar	E1	HAP31	ANC-Cside	24
JF774217	Greece	Wild boar	E1	HAP31	ANC-Cside	24
JF774218	Greece	Wild boar	E1	HAP31	ANC-Cside	24
JF774244	Greece	Wild boar	E1	HAP33	ANC-Cside	24
JF774245	Greece	Wild boar	E1	HAP33	ANC-Cside	24
JF774246	Greece	Wild boar	E1	HAP33	ANC-Cside	24
JF774280	Greece	Wild boar	E1	HAP33	ANC-Cside	24
JF774198	Greece	Wild boar	E1	HAP34	ANC-Aside	24
JF774379	Greece	Wild boar	E1	HAP35	ANC-Cside	24
JF774361	Greece	Wild boar	E1	HAP39	ANC-Cside	24
JF774362	Greece	Wild boar	E1	HAP40	ANC-Cside	24
JF774212	Greece	Wild boar	E1	HAP42	ANC-Cside	24
JF774368	Greece	Wild boar	E1	HAP52	H03	24
JF774369	Greece	Wild boar	E1	HAP52	H03	24
JF774370	Greece	Wild boar	E1	HAP52	H03	24
JF774371	Greece	Wild boar	E1	HAP52	H03	24
JF774372	Greece	Wild boar	E1	HAP52	H03	24
JF774384	Greece	Wild boar	Near Eastern	HAP62	ANC-Y1-6A	24
JF774385	Greece	Wild boar	Near Eastern	HAP62	ANC-Y1-6A	24
JF774386	Greece	Wild boar	Near Eastern	HAP62	ANC-Y1-6A	24
JF774387	Greece	Wild boar	Near Eastern	HAP62	ANC-Y1-6A	24
JF774388	Greece	Wild boar	Near Eastern	HAP62	ANC-Y1-6A	24
JF774389	Greece	Wild boar	Near Eastern	HAP62	ANC-Y1-6A	24
JF774390	Greece	Wild boar	Near Eastern	HAP62	ANC-Y1-6A	24
JF774391	Greece	Wild boar	Near Eastern	HAP62	ANC-Y1-6A	24
JF774392	Greece	Wild boar	Near Eastern	HAP62	ANC-Y1-6A	24
JF774381	Greece	Wild boar	Near Eastern	HAP67	ANC-Y2-5A	24
JF774382	Greece	Wild boar	Near Eastern	HAP67	ANC-Y2-5A	24
JF774383	Greece	Wild boar	Near Eastern	HAP67	ANC-Y2-5A	24
JF774185	Greece	Wild boar	E1	HAP76	H20	24
JF774184	Greece	Wild boar	E1	HAP92	ANC-Aside	24
JF774211	Greece	Wild boar	E1	HAP98	H28	24
DQ379241	Belgium	Wild boar	E1	HAP09	ANC-Cside	25
DQ379238	Belgium	Wild boar	E1	HAP14	H18	25
DQ379239	Belgium	Wild boar	E1	HAP14	H18	25
DQ379235	Belgium	Wild boar	E1	HAP157	ANC-Cside	25
DQ379236	Belgium	Wild boar	E1	HAP157	ANC-Cside	25
DQ379237	Belgium	Wild boar	E1	HAP157	ANC-Cside	25
DQ379240	Belgium	Wild boar	A	HAP58	ANC-Easia	25
DQ379234	Belgium	Wild boar	E1	HAP84	ANC-Aside	25
DQ379253	France	Wild boar	E1	HAP08	ANC-Aside	25
DQ379232	France	Wild boar	E1	HAP13	ANC-Aside	25
DQ379233	France	Wild boar	E1	HAP13	ANC-Aside	25
DQ379244	France	Wild boar	E1	HAP158	ANC-Cside	25
DQ379242	France	Wild boar	E1	HAP46	ANC-Cside	25
DQ379243	France	Wild boar	E1	HAP46	ANC-Cside	25
DQ379245	France	Wild boar	E1	HAP46	ANC-Cside	25
DQ379246	France	Wild boar	E1	HAP46	ANC-Cside	25
DQ379247	France	Wild boar	E1	HAP46	ANC-Cside	25
DQ379248	France	Wild boar	E1	HAP46	ANC-Cside	25
DQ379249	France	Wild boar	E1	HAP46	ANC-Cside	25
DQ379250	France	Wild boar	E1	HAP46	ANC-Cside	25
DQ379251	France	Wild boar	E1	HAP46	ANC-Cside	25
DQ379252	France	Wild boar	E1	HAP46	ANC-Cside	25
DQ379254	France	Wild boar	E1	HAP88	ANC-Aside	25
DQ379255	France	Wild boar	E1	HAP88	ANC-Aside	25
DQ379256	France	Wild boar	E1	HAP88	ANC-Aside	25
DQ379257	France	Wild boar	E1	HAP88	ANC-Aside	25
DQ379258	France	Wild boar	E1	HAP88	ANC-Aside	25
DQ379259	France	Wild boar	E1	HAP88	ANC-Aside	25
DQ379260	France	Wild boar	E1	HAP88	ANC-Aside	25
DQ379261	France	Wild boar	E1	HAP88	ANC-Aside	25
JQ273532	United Kingdom	Berkshire		HAP07	ANC-Cside	26
JQ273383	United Kingdom	Berkshire		HAP08	ANC-Aside	26
JQ273397	United Kingdom	Berkshire		HAP08	ANC-Aside	26
JQ273401	United Kingdom	Berkshire		HAP08	ANC-Aside	26
JQ273227	United Kingdom	Berkshire		HAP13	ANC-Aside	26
JQ273247	United Kingdom	Berkshire		HAP13	ANC-Aside	26
JQ273251	United Kingdom	Berkshire		HAP13	ANC-Aside	26
JQ273265	United Kingdom	Berkshire		HAP13	ANC-Aside	26
JQ238249	United Kingdom	Berkshire		HAP56	ANC-Easia	26
JQ273107	United Kingdom	Berkshire		HAP56	ANC-Easia	26
JQ273113	United Kingdom	Berkshire		HAP56	ANC-Easia	26
JQ273125	United Kingdom	Berkshire		HAP56	ANC-Easia	26
JQ238244	United Kingdom	Berkshire		HAP57	ANC-Easia	26
JQ238247	United Kingdom	Berkshire		HAP57	ANC-Easia	26
JQ238252	United Kingdom	Berkshire		HAP57	ANC-Easia	26
JQ238253	United Kingdom	Berkshire		HAP57	ANC-Easia	26
JQ238258	United Kingdom	Berkshire		HAP57	ANC-Easia	26
JQ238259	United Kingdom	Berkshire		HAP57	ANC-Easia	26
JQ238266	United Kingdom	Berkshire		HAP57	ANC-Easia	26
JQ238267	United Kingdom	Berkshire		HAP57	ANC-Easia	26
JQ238270	United Kingdom	Berkshire		HAP57	ANC-Easia	26
JQ238272	United Kingdom	Berkshire		HAP57	ANC-Easia	26
JQ238280	United Kingdom	Berkshire		HAP57	ANC-Easia	26
JQ238301	United Kingdom	Berkshire		HAP57	ANC-Easia	26
JQ238305	United Kingdom	Berkshire		HAP57	ANC-Easia	26
JQ238438	United Kingdom	Berkshire		HAP57	ANC-Easia	26
JQ238439	United Kingdom	Berkshire		HAP57	ANC-Easia	26
JQ238446	United Kingdom	Berkshire		HAP57	ANC-Easia	26
JQ238447	United Kingdom	Berkshire		HAP57	ANC-Easia	26
JQ238486	United Kingdom	Berkshire		HAP57	ANC-Easia	26
JQ273015	United Kingdom	Berkshire		HAP57	ANC-Easia	26
JQ273019	United Kingdom	Berkshire		HAP57	ANC-Easia	26
JQ273020	United Kingdom	Berkshire		HAP57	ANC-Easia	26
JQ273021	United Kingdom	Berkshire		HAP57	ANC-Easia	26
JQ273022	United Kingdom	Berkshire		HAP57	ANC-Easia	26
JQ273023	United Kingdom	Berkshire		HAP57	ANC-Easia	26
JQ273024	United Kingdom	Berkshire		HAP57	ANC-Easia	26
JQ273025	United Kingdom	Berkshire		HAP57	ANC-Easia	26
JQ273026	United Kingdom	Berkshire		HAP57	ANC-Easia	26
JQ273028	United Kingdom	Berkshire		HAP57	ANC-Easia	26
JQ273029	United Kingdom	Berkshire		HAP57	ANC-Easia	26
JQ273037	United Kingdom	Berkshire		HAP57	ANC-Easia	26
JQ273038	United Kingdom	Berkshire		HAP57	ANC-Easia	26
JQ273040	United Kingdom	Berkshire		HAP57	ANC-Easia	26
JQ273041	United Kingdom	Berkshire		HAP57	ANC-Easia	26
JQ273042	United Kingdom	Berkshire		HAP57	ANC-Easia	26
JQ273044	United Kingdom	Berkshire		HAP57	ANC-Easia	26
JQ273045	United Kingdom	Berkshire		HAP57	ANC-Easia	26
JQ273046	United Kingdom	Berkshire		HAP57	ANC-Easia	26
JQ273047	United Kingdom	Berkshire		HAP57	ANC-Easia	26
JQ273048	United Kingdom	Berkshire		HAP57	ANC-Easia	26
JQ273049	United Kingdom	Berkshire		HAP57	ANC-Easia	26
JQ273050	United Kingdom	Berkshire		HAP57	ANC-Easia	26
JQ273053	United Kingdom	Berkshire		HAP57	ANC-Easia	26
JQ273054	United Kingdom	Berkshire		HAP57	ANC-Easia	26
JQ273055	United Kingdom	Berkshire		HAP57	ANC-Easia	26
JQ273056	United Kingdom	Berkshire		HAP57	ANC-Easia	26
JQ273057	United Kingdom	Berkshire		HAP57	ANC-Easia	26
JQ273058	United Kingdom	Berkshire		HAP57	ANC-Easia	26
JQ273059	United Kingdom	Berkshire		HAP57	ANC-Easia	26
JQ273060	United Kingdom	Berkshire		HAP57	ANC-Easia	26
JQ273061	United Kingdom	Berkshire		HAP57	ANC-Easia	26
JQ273062	United Kingdom	Berkshire		HAP57	ANC-Easia	26
JQ273063	United Kingdom	Berkshire		HAP57	ANC-Easia	26
JQ273064	United Kingdom	Berkshire		HAP57	ANC-Easia	26
JQ273065	United Kingdom	Berkshire		HAP57	ANC-Easia	26
JQ273069	United Kingdom	Berkshire		HAP57	ANC-Easia	26
JQ273070	United Kingdom	Berkshire		HAP57	ANC-Easia	26
JQ273081	United Kingdom	Berkshire		HAP57	ANC-Easia	26
JQ273082	United Kingdom	Berkshire		HAP57	ANC-Easia	26
JQ273083	United Kingdom	Berkshire		HAP57	ANC-Easia	26
JQ273185	United Kingdom	Berkshire		HAP58	ANC-Easia	26
JQ273186	United Kingdom	Berkshire		HAP58	ANC-Easia	26
JQ273189	United Kingdom	Berkshire		HAP58	ANC-Easia	26
JQ273204	United Kingdom	Berkshire		HAP58	ANC-Easia	26
JQ273203	United Kingdom	Berkshire		HAP61	ANC-Easia	26
JQ273205	United Kingdom	Berkshire		HAP61	ANC-Easia	26
JQ273207	United Kingdom	Berkshire		HAP61	ANC-Easia	26
JQ273043	United Kingdom	Berkshire		HAP68	ANC-Easia	26
JQ273414	United Kingdom	British Saddleback		HAP08	ANC-Aside	26
JQ273426	United Kingdom	British Saddleback		HAP08	ANC-Aside	26
JQ273533	United Kingdom	British Saddleback		HAP145	ANC-Cside	26
JQ273076	United Kingdom	British Saddleback		HAP56	ANC-Easia	26
JQ273084	United Kingdom	British Saddleback		HAP56	ANC-Easia	26
JQ273106	United Kingdom	British Saddleback		HAP56	ANC-Easia	26
JQ273114	United Kingdom	British Saddleback		HAP56	ANC-Easia	26
JQ273115	United Kingdom	British Saddleback		HAP56	ANC-Easia	26
JQ273116	United Kingdom	British Saddleback		HAP56	ANC-Easia	26
JQ273118	United Kingdom	British Saddleback		HAP56	ANC-Easia	26
JQ273119	United Kingdom	British Saddleback		HAP56	ANC-Easia	26
JQ273120	United Kingdom	British Saddleback		HAP56	ANC-Easia	26
JQ273121	United Kingdom	British Saddleback		HAP56	ANC-Easia	26
JQ273122	United Kingdom	British Saddleback		HAP56	ANC-Easia	26
JQ273123	United Kingdom	British Saddleback		HAP56	ANC-Easia	26
JQ273124	United Kingdom	British Saddleback		HAP56	ANC-Easia	26
JQ273127	United Kingdom	British Saddleback		HAP56	ANC-Easia	26
JQ273128	United Kingdom	British Saddleback		HAP56	ANC-Easia	26
JQ273030	United Kingdom	British Saddleback		HAP57	ANC-Easia	26
JQ273035	United Kingdom	British Saddleback		HAP57	ANC-Easia	26
JQ273178	United Kingdom	British Saddleback		HAP58	ANC-Easia	26
JQ273180	United Kingdom	British Saddleback		HAP58	ANC-Easia	26
JQ273187	United Kingdom	British Saddleback		HAP58	ANC-Easia	26
JQ273201	United Kingdom	British Saddleback		HAP58	ANC-Easia	26
JQ273148	United Kingdom	British Saddleback		HAP72	ANC-Easia	26
JQ273322	United Kingdom	British Saddleback		HAP97	H27	26
JQ273435	Germany	Bunte Bentheimer		HAP08	ANC-Aside	26
JQ273534	Germany	Bunte Bentheimer		HAP09	ANC-Cside	26
JQ273536	Germany	Bunte Bentheimer		HAP09	ANC-Cside	26
JQ273537	Germany	Bunte Bentheimer		HAP09	ANC-Cside	26
JQ273538	Germany	Bunte Bentheimer		HAP09	ANC-Cside	26
JQ273539	Germany	Bunte Bentheimer		HAP09	ANC-Cside	26
JQ273540	Germany	Bunte Bentheimer		HAP09	ANC-Cside	26
JQ273466	Germany	Bunte Bentheimer		HAP38	ANC-Aside	26
JQ273102	Germany	Bunte Bentheimer		HAP56	ANC-Easia	26
JQ238264	Spain	Chato Murciano		HAP07	ANC-Cside	26
JQ238274	Spain	Chato Murciano		HAP07	ANC-Cside	26
JQ238279	Spain	Chato Murciano		HAP07	ANC-Cside	26
JQ238284	Spain	Chato Murciano		HAP07	ANC-Cside	26
JQ238285	Spain	Chato Murciano		HAP07	ANC-Cside	26
JQ238423	Spain	Chato Murciano		HAP07	ANC-Cside	26
JQ238435	Spain	Chato Murciano		HAP07	ANC-Cside	26
JQ238479	Spain	Chato Murciano		HAP07	ANC-Cside	26
JQ238515	Spain	Chato Murciano		HAP07	ANC-Cside	26
JQ238517	Spain	Chato Murciano		HAP07	ANC-Cside	26
JQ238273	Spain	Chato Murciano		HAP08	ANC-Aside	26
JQ238286	Spain	Chato Murciano		HAP08	ANC-Aside	26
JQ238288	Spain	Chato Murciano		HAP08	ANC-Aside	26
JQ238310	Spain	Chato Murciano		HAP08	ANC-Aside	26
JQ238311	Spain	Chato Murciano		HAP08	ANC-Aside	26
JQ238312	Spain	Chato Murciano		HAP08	ANC-Aside	26
JQ238313	Spain	Chato Murciano		HAP08	ANC-Aside	26
JQ238314	Spain	Chato Murciano		HAP08	ANC-Aside	26
JQ238317	Spain	Chato Murciano		HAP08	ANC-Aside	26
JQ238318	Spain	Chato Murciano		HAP08	ANC-Aside	26
JQ238330	Spain	Chato Murciano		HAP08	ANC-Aside	26
JQ238334	Spain	Chato Murciano		HAP08	ANC-Aside	26
JQ238335	Spain	Chato Murciano		HAP08	ANC-Aside	26
JQ238336	Spain	Chato Murciano		HAP08	ANC-Aside	26
JQ238339	Spain	Chato Murciano		HAP08	ANC-Aside	26
JQ238347	Spain	Chato Murciano		HAP08	ANC-Aside	26
JQ238358	Spain	Chato Murciano		HAP08	ANC-Aside	26
JQ238376	Spain	Chato Murciano		HAP08	ANC-Aside	26
JQ238386	Spain	Chato Murciano		HAP08	ANC-Aside	26
JQ238387	Spain	Chato Murciano		HAP08	ANC-Aside	26
JQ238388	Spain	Chato Murciano		HAP08	ANC-Aside	26
JQ238402	Spain	Chato Murciano		HAP08	ANC-Aside	26
JQ238403	Spain	Chato Murciano		HAP08	ANC-Aside	26
JQ238415	Spain	Chato Murciano		HAP08	ANC-Aside	26
JQ238416	Spain	Chato Murciano		HAP08	ANC-Aside	26
JQ238418	Spain	Chato Murciano		HAP08	ANC-Aside	26
JQ238421	Spain	Chato Murciano		HAP08	ANC-Aside	26
JQ238422	Spain	Chato Murciano		HAP08	ANC-Aside	26
JQ238426	Spain	Chato Murciano		HAP08	ANC-Aside	26
JQ238427	Spain	Chato Murciano		HAP08	ANC-Aside	26
JQ238430	Spain	Chato Murciano		HAP08	ANC-Aside	26
JQ238431	Spain	Chato Murciano		HAP08	ANC-Aside	26
JQ238433	Spain	Chato Murciano		HAP08	ANC-Aside	26
JQ238434	Spain	Chato Murciano		HAP08	ANC-Aside	26
JQ238448	Spain	Chato Murciano		HAP08	ANC-Aside	26
JQ238449	Spain	Chato Murciano		HAP08	ANC-Aside	26
JQ238488	Spain	Chato Murciano		HAP08	ANC-Aside	26
JQ238491	Spain	Chato Murciano		HAP08	ANC-Aside	26
JQ238492	Spain	Chato Murciano		HAP08	ANC-Aside	26
JQ238510	Spain	Chato Murciano		HAP08	ANC-Aside	26
JQ238524	Spain	Chato Murciano		HAP08	ANC-Aside	26
JQ238525	Spain	Chato Murciano		HAP08	ANC-Aside	26
JQ238539	Spain	Chato Murciano		HAP08	ANC-Aside	26
JQ238542	Spain	Chato Murciano		HAP08	ANC-Aside	26
JQ238543	Spain	Chato Murciano		HAP08	ANC-Aside	26
JQ238544	Spain	Chato Murciano		HAP08	ANC-Aside	26
JQ238545	Spain	Chato Murciano		HAP08	ANC-Aside	26
JQ238547	Spain	Chato Murciano		HAP08	ANC-Aside	26
JQ238549	Spain	Chato Murciano		HAP08	ANC-Aside	26
JQ238556	Spain	Chato Murciano		HAP08	ANC-Aside	26
JQ238557	Spain	Chato Murciano		HAP08	ANC-Aside	26
JQ238560	Spain	Chato Murciano		HAP08	ANC-Aside	26
JQ238561	Spain	Chato Murciano		HAP08	ANC-Aside	26
JQ238562	Spain	Chato Murciano		HAP08	ANC-Aside	26
JQ238564	Spain	Chato Murciano		HAP08	ANC-Aside	26
JQ238565	Spain	Chato Murciano		HAP08	ANC-Aside	26
JQ238568	Spain	Chato Murciano		HAP08	ANC-Aside	26
JQ238574	Spain	Chato Murciano		HAP08	ANC-Aside	26
JQ238575	Spain	Chato Murciano		HAP08	ANC-Aside	26
JQ238576	Spain	Chato Murciano		HAP08	ANC-Aside	26
JQ238577	Spain	Chato Murciano		HAP08	ANC-Aside	26
JQ238578	Spain	Chato Murciano		HAP08	ANC-Aside	26
JQ238581	Spain	Chato Murciano		HAP08	ANC-Aside	26
JQ238586	Spain	Chato Murciano		HAP08	ANC-Aside	26
JQ238590	Spain	Chato Murciano		HAP08	ANC-Aside	26
JQ238593	Spain	Chato Murciano		HAP08	ANC-Aside	26
JQ238600	Spain	Chato Murciano		HAP08	ANC-Aside	26
JQ238601	Spain	Chato Murciano		HAP08	ANC-Aside	26
JQ238602	Spain	Chato Murciano		HAP08	ANC-Aside	26
JQ238237	Spain	Chato Murciano		HAP09	ANC-Cside	26
JQ238243	Spain	Chato Murciano		HAP09	ANC-Cside	26
JQ238246	Spain	Chato Murciano		HAP09	ANC-Cside	26
JQ238248	Spain	Chato Murciano		HAP09	ANC-Cside	26
JQ238250	Spain	Chato Murciano		HAP09	ANC-Cside	26
JQ238251	Spain	Chato Murciano		HAP09	ANC-Cside	26
JQ238265	Spain	Chato Murciano		HAP09	ANC-Cside	26
JQ238268	Spain	Chato Murciano		HAP09	ANC-Cside	26
JQ238269	Spain	Chato Murciano		HAP09	ANC-Cside	26
JQ238275	Spain	Chato Murciano		HAP09	ANC-Cside	26
JQ238281	Spain	Chato Murciano		HAP09	ANC-Cside	26
JQ238297	Spain	Chato Murciano		HAP09	ANC-Cside	26
JQ238337	Spain	Chato Murciano		HAP09	ANC-Cside	26
JQ238444	Spain	Chato Murciano		HAP09	ANC-Cside	26
JQ238445	Spain	Chato Murciano		HAP09	ANC-Cside	26
JQ238454	Spain	Chato Murciano		HAP09	ANC-Cside	26
JQ238455	Spain	Chato Murciano		HAP09	ANC-Cside	26
JQ238483	Spain	Chato Murciano		HAP09	ANC-Cside	26
JQ238493	Spain	Chato Murciano		HAP09	ANC-Cside	26
JQ238494	Spain	Chato Murciano		HAP09	ANC-Cside	26
JQ238496	Spain	Chato Murciano		HAP09	ANC-Cside	26
JQ238497	Spain	Chato Murciano		HAP09	ANC-Cside	26
JQ238499	Spain	Chato Murciano		HAP09	ANC-Cside	26
JQ238500	Spain	Chato Murciano		HAP09	ANC-Cside	26
JQ238501	Spain	Chato Murciano		HAP09	ANC-Cside	26
JQ238502	Spain	Chato Murciano		HAP09	ANC-Cside	26
JQ238503	Spain	Chato Murciano		HAP09	ANC-Cside	26
JQ238504	Spain	Chato Murciano		HAP09	ANC-Cside	26
JQ238506	Spain	Chato Murciano		HAP09	ANC-Cside	26
JQ238507	Spain	Chato Murciano		HAP09	ANC-Cside	26
JQ238508	Spain	Chato Murciano		HAP09	ANC-Cside	26
JQ238511	Spain	Chato Murciano		HAP09	ANC-Cside	26
JQ238512	Spain	Chato Murciano		HAP09	ANC-Cside	26
JQ238513	Spain	Chato Murciano		HAP09	ANC-Cside	26
JQ238514	Spain	Chato Murciano		HAP09	ANC-Cside	26
JQ238518	Spain	Chato Murciano		HAP09	ANC-Cside	26
JQ238520	Spain	Chato Murciano		HAP09	ANC-Cside	26
JQ238521	Spain	Chato Murciano		HAP09	ANC-Cside	26
JQ238582	Spain	Chato Murciano		HAP09	ANC-Cside	26
JQ238584	Spain	Chato Murciano		HAP09	ANC-Cside	26
JQ238594	Spain	Chato Murciano		HAP09	ANC-Cside	26
JQ238595	Spain	Chato Murciano		HAP09	ANC-Cside	26
JQ238596	Spain	Chato Murciano		HAP09	ANC-Cside	26
JQ238597	Spain	Chato Murciano		HAP09	ANC-Cside	26
JQ238598	Spain	Chato Murciano		HAP09	ANC-Cside	26
JQ238599	Spain	Chato Murciano		HAP09	ANC-Cside	26
JQ238319	Spain	Chato Murciano		HAP109	ANC-Aside	26
JQ238327	Spain	Chato Murciano		HAP109	ANC-Aside	26
JQ238332	Spain	Chato Murciano		HAP109	ANC-Aside	26
JQ238345	Spain	Chato Murciano		HAP109	ANC-Aside	26
JQ238346	Spain	Chato Murciano		HAP109	ANC-Aside	26
JQ238350	Spain	Chato Murciano		HAP109	ANC-Aside	26
JQ238351	Spain	Chato Murciano		HAP109	ANC-Aside	26
JQ238352	Spain	Chato Murciano		HAP109	ANC-Aside	26
JQ238353	Spain	Chato Murciano		HAP109	ANC-Aside	26
JQ238354	Spain	Chato Murciano		HAP109	ANC-Aside	26
JQ238355	Spain	Chato Murciano		HAP109	ANC-Aside	26
JQ238356	Spain	Chato Murciano		HAP109	ANC-Aside	26
JQ238357	Spain	Chato Murciano		HAP109	ANC-Aside	26
JQ238369	Spain	Chato Murciano		HAP109	ANC-Aside	26
JQ238401	Spain	Chato Murciano		HAP109	ANC-Aside	26
JQ238406	Spain	Chato Murciano		HAP109	ANC-Aside	26
JQ238558	Spain	Chato Murciano		HAP109	ANC-Aside	26
JQ238559	Spain	Chato Murciano		HAP109	ANC-Aside	26
JQ238569	Spain	Chato Murciano		HAP109	ANC-Aside	26
JQ238570	Spain	Chato Murciano		HAP109	ANC-Aside	26
JQ238571	Spain	Chato Murciano		HAP109	ANC-Aside	26
JQ238291	Spain	Chato Murciano		HAP161	ANC-Cside	26
JQ238293	Spain	Chato Murciano		HAP161	ANC-Cside	26
JQ238295	Spain	Chato Murciano		HAP161	ANC-Cside	26
JQ238385	Cosmopolitan	Duroc		HAP01	ANC-Aside	26
JQ238306	Cosmopolitan	Duroc		HAP08	ANC-Aside	26
JQ238343	Cosmopolitan	Duroc		HAP08	ANC-Aside	26
JQ238379	Cosmopolitan	Duroc		HAP08	ANC-Aside	26
JQ238380	Cosmopolitan	Duroc		HAP08	ANC-Aside	26
JQ238526	Cosmopolitan	Duroc		HAP08	ANC-Aside	26
JQ238527	Cosmopolitan	Duroc		HAP08	ANC-Aside	26
JQ238541	Cosmopolitan	Duroc		HAP08	ANC-Aside	26
JQ238546	Cosmopolitan	Duroc		HAP08	ANC-Aside	26
JQ238550	Cosmopolitan	Duroc		HAP08	ANC-Aside	26
JQ238592	Cosmopolitan	Duroc		HAP08	ANC-Aside	26
JQ273366	Cosmopolitan	Duroc		HAP08	ANC-Aside	26
JQ273374	Cosmopolitan	Duroc		HAP08	ANC-Aside	26
JQ273377	Cosmopolitan	Duroc		HAP08	ANC-Aside	26
JQ273380	Cosmopolitan	Duroc		HAP08	ANC-Aside	26
JQ273381	Cosmopolitan	Duroc		HAP08	ANC-Aside	26
JQ273386	Cosmopolitan	Duroc		HAP08	ANC-Aside	26
JQ273404	Cosmopolitan	Duroc		HAP08	ANC-Aside	26
JQ273406	Cosmopolitan	Duroc		HAP08	ANC-Aside	26
JQ273420	Cosmopolitan	Duroc		HAP08	ANC-Aside	26
JQ273421	Cosmopolitan	Duroc		HAP08	ANC-Aside	26
JQ273424	Cosmopolitan	Duroc		HAP08	ANC-Aside	26
JQ238326	Cosmopolitan	Duroc		HAP09	ANC-Cside	26
JQ238340	Cosmopolitan	Duroc		HAP09	ANC-Cside	26
JQ238342	Cosmopolitan	Duroc		HAP09	ANC-Cside	26
JQ238384	Cosmopolitan	Duroc		HAP09	ANC-Cside	26
JQ238390	Cosmopolitan	Duroc		HAP09	ANC-Cside	26
JQ238392	Cosmopolitan	Duroc		HAP09	ANC-Cside	26
JQ238410	Cosmopolitan	Duroc		HAP09	ANC-Cside	26
JQ238429	Cosmopolitan	Duroc		HAP09	ANC-Cside	26
JQ273467	Cosmopolitan	Duroc		HAP09	ANC-Cside	26
JQ273493	Cosmopolitan	Duroc		HAP09	ANC-Cside	26
JQ273495	Cosmopolitan	Duroc		HAP09	ANC-Cside	26
JQ273514	Cosmopolitan	Duroc		HAP09	ANC-Cside	26
JQ273517	Cosmopolitan	Duroc		HAP09	ANC-Cside	26
JQ273520	Cosmopolitan	Duroc		HAP09	ANC-Cside	26
JQ273522	Cosmopolitan	Duroc		HAP09	ANC-Cside	26
JQ273323	Cosmopolitan	Duroc		HAP105	ANC-Aside	26
JQ238329	Cosmopolitan	Duroc		HAP110	ANC-Aside	26
JQ238359	Cosmopolitan	Duroc		HAP110	ANC-Aside	26
JQ238361	Cosmopolitan	Duroc		HAP110	ANC-Aside	26
JQ238364	Cosmopolitan	Duroc		HAP110	ANC-Aside	26
JQ238365	Cosmopolitan	Duroc		HAP110	ANC-Aside	26
JQ238366	Cosmopolitan	Duroc		HAP110	ANC-Aside	26
JQ238367	Cosmopolitan	Duroc		HAP110	ANC-Aside	26
JQ238373	Cosmopolitan	Duroc		HAP110	ANC-Aside	26
JQ238374	Cosmopolitan	Duroc		HAP110	ANC-Aside	26
JQ238375	Cosmopolitan	Duroc		HAP110	ANC-Aside	26
JQ238378	Cosmopolitan	Duroc		HAP110	ANC-Aside	26
JQ238408	Cosmopolitan	Duroc		HAP110	ANC-Aside	26
JQ238411	Cosmopolitan	Duroc		HAP110	ANC-Aside	26
JQ238414	Cosmopolitan	Duroc		HAP110	ANC-Aside	26
JQ238417	Cosmopolitan	Duroc		HAP110	ANC-Aside	26
JQ238425	Cosmopolitan	Duroc		HAP110	ANC-Aside	26
JQ238551	Cosmopolitan	Duroc		HAP110	ANC-Aside	26
JQ273276	Cosmopolitan	Duroc		HAP110	ANC-Aside	26
JQ273277	Cosmopolitan	Duroc		HAP110	ANC-Aside	26
JQ273279	Cosmopolitan	Duroc		HAP110	ANC-Aside	26
JQ273280	Cosmopolitan	Duroc		HAP110	ANC-Aside	26
JQ273281	Cosmopolitan	Duroc		HAP110	ANC-Aside	26
JQ273282	Cosmopolitan	Duroc		HAP110	ANC-Aside	26
JQ273283	Cosmopolitan	Duroc		HAP110	ANC-Aside	26
JQ273284	Cosmopolitan	Duroc		HAP110	ANC-Aside	26
JQ273285	Cosmopolitan	Duroc		HAP110	ANC-Aside	26
JQ273286	Cosmopolitan	Duroc		HAP110	ANC-Aside	26
JQ273287	Cosmopolitan	Duroc		HAP110	ANC-Aside	26
JQ273288	Cosmopolitan	Duroc		HAP110	ANC-Aside	26
JQ273289	Cosmopolitan	Duroc		HAP110	ANC-Aside	26
JQ273481	Cosmopolitan	Duroc		HAP110	ANC-Aside	26
JQ238529	Cosmopolitan	Duroc		HAP112	ANC-Aside	26
JQ238530	Cosmopolitan	Duroc		HAP112	ANC-Aside	26
JQ273209	Cosmopolitan	Duroc		HAP112	ANC-Aside	26
JQ273210	Cosmopolitan	Duroc		HAP112	ANC-Aside	26
JQ273211	Cosmopolitan	Duroc		HAP112	ANC-Aside	26
JQ273213	Cosmopolitan	Duroc		HAP112	ANC-Aside	26
JQ273214	Cosmopolitan	Duroc		HAP112	ANC-Aside	26
JQ238537	Cosmopolitan	Duroc		HAP13	ANC-Aside	26
JQ273225	Cosmopolitan	Duroc		HAP13	ANC-Aside	26
JQ273267	Cosmopolitan	Duroc		HAP13	ANC-Aside	26
JQ273354	Cosmopolitan	Duroc		HAP44	ANC-Aside	26
JQ273355	Cosmopolitan	Duroc		HAP44	ANC-Aside	26
JQ273359	Cosmopolitan	Duroc		HAP44	ANC-Aside	26
JQ273360	Cosmopolitan	Duroc		HAP44	ANC-Aside	26
JQ273486	Cosmopolitan	Duroc		HAP44	ANC-Aside	26
JQ273487	Cosmopolitan	Duroc		HAP44	ANC-Aside	26
JQ238300	Cosmopolitan	Duroc		HAP61	ANC-Easia	26
JQ238462	Cosmopolitan	Duroc		HAP61	ANC-Easia	26
JQ238477	Cosmopolitan	Duroc		HAP61	ANC-Easia	26
JQ273206	Cosmopolitan	Duroc		HAP61	ANC-Easia	26
JQ273235	United Kingdom	Gloucester Old Spot		HAP13	ANC-Aside	26
JQ273236	United Kingdom	Gloucester Old Spot		HAP13	ANC-Aside	26
JQ273237	United Kingdom	Gloucester Old Spot		HAP13	ANC-Aside	26
JQ273238	United Kingdom	Gloucester Old Spot		HAP13	ANC-Aside	26
JQ273243	United Kingdom	Gloucester Old Spot		HAP13	ANC-Aside	26
JQ273244	United Kingdom	Gloucester Old Spot		HAP13	ANC-Aside	26
JQ273105	United Kingdom	Gloucester Old Spot		HAP56	ANC-Easia	26
JQ273109	United Kingdom	Gloucester Old Spot		HAP56	ANC-Easia	26
JQ273111	United Kingdom	Gloucester Old Spot		HAP56	ANC-Easia	26
JQ273117	United Kingdom	Gloucester Old Spot		HAP56	ANC-Easia	26
JQ238276	Spain	Iberico		HAP07	ANC-Cside	26
JQ238282	Spain	Iberico		HAP07	ANC-Cside	26
JQ238424	Spain	Iberico		HAP07	ANC-Cside	26
JQ238437	Spain	Iberico		HAP07	ANC-Cside	26
JQ238443	Spain	Iberico		HAP07	ANC-Cside	26
JQ238478	Spain	Iberico		HAP07	ANC-Cside	26
JQ238495	Spain	Iberico		HAP07	ANC-Cside	26
JQ238505	Spain	Iberico		HAP07	ANC-Cside	26
JQ238519	Spain	Iberico		HAP07	ANC-Cside	26
JQ238523	Spain	Iberico		HAP07	ANC-Cside	26
JQ238323	Spain	Iberico		HAP08	ANC-Aside	26
JQ238349	Spain	Iberico		HAP08	ANC-Aside	26
JQ238404	Spain	Iberico		HAP08	ANC-Aside	26
JQ238548	Spain	Iberico		HAP08	ANC-Aside	26
JQ238573	Spain	Iberico		HAP08	ANC-Aside	26
JQ238591	Spain	Iberico		HAP08	ANC-Aside	26
JQ238278	Spain	Iberico		HAP09	ANC-Cside	26
JQ238498	Spain	Iberico		HAP121	H14	26
JQ238489	Spain	Iberico		HAP13	ANC-Aside	26
JQ238522	Spain	Iberico		HAP13	ANC-Aside	26
JQ238485	Spain	Iberico		HAP163	ANC-Cside	26
JQ238283	Spain	Iberico		HAP78	ANC-Aside	26
JQ238395	Spain	Iberico Black		HAP07	ANC-Cside	26
JQ238552	Spain	Iberico Black		HAP07	ANC-Cside	26
JQ238567	Spain	Iberico Black		HAP07	ANC-Cside	26
JQ238572	Spain	Iberico Black		HAP07	ANC-Cside	26
JQ238583	Spain	Iberico Black		HAP07	ANC-Cside	26
JQ238289	Spain	Iberico Black		HAP08	ANC-Aside	26
JQ238338	Spain	Iberico Black		HAP08	ANC-Aside	26
JQ238528	Spain	Iberico Black		HAP08	ANC-Aside	26
JQ238532	Spain	Iberico Black		HAP08	ANC-Aside	26
JQ238341	Spain	Iberico Black		HAP09	ANC-Cside	26
JQ238344	Spain	Iberico Black		HAP09	ANC-Cside	26
JQ238320	Spain	Iberico Black		HAP156	ANC-Cside	26
JQ238371	Spain	Iberico Black		HAP23	H31	26
JQ238238	Spain	Iberico Black		HAP41	ANC-Aside	26
JQ238538	Spain	Iberico Black		HAP41	ANC-Aside	26
JQ238309	Cosmopolitan	Landrace		HAP08	ANC-Aside	26
JQ238315	Cosmopolitan	Landrace		HAP08	ANC-Aside	26
JQ238420	Cosmopolitan	Landrace		HAP08	ANC-Aside	26
JQ238509	Cosmopolitan	Landrace		HAP08	ANC-Aside	26
JQ238516	Cosmopolitan	Landrace		HAP08	ANC-Aside	26
JQ238536	Cosmopolitan	Landrace		HAP08	ANC-Aside	26
JQ238585	Cosmopolitan	Landrace		HAP08	ANC-Aside	26
JQ273312	Cosmopolitan	Landrace		HAP08	ANC-Aside	26
JQ273368	Cosmopolitan	Landrace		HAP08	ANC-Aside	26
JQ273376	Cosmopolitan	Landrace		HAP08	ANC-Aside	26
JQ273396	Cosmopolitan	Landrace		HAP08	ANC-Aside	26
JQ238277	Cosmopolitan	Landrace		HAP09	ANC-Cside	26
JQ238381	Cosmopolitan	Landrace		HAP09	ANC-Cside	26
JQ238399	Cosmopolitan	Landrace		HAP09	ANC-Cside	26
JQ273490	Cosmopolitan	Landrace		HAP09	ANC-Cside	26
JQ273491	Cosmopolitan	Landrace		HAP09	ANC-Cside	26
JQ273492	Cosmopolitan	Landrace		HAP09	ANC-Cside	26
JQ273494	Cosmopolitan	Landrace		HAP09	ANC-Cside	26
JQ273510	Cosmopolitan	Landrace		HAP09	ANC-Cside	26
JQ273516	Cosmopolitan	Landrace		HAP09	ANC-Cside	26
JQ273525	Cosmopolitan	Landrace		HAP09	ANC-Cside	26
JQ273541	Cosmopolitan	Landrace		HAP09	ANC-Cside	26
JQ238450	Cosmopolitan	Landrace		HAP108	ANC-Aside	26
JQ238531	Cosmopolitan	Landrace		HAP112	ANC-Aside	26
JQ273215	Cosmopolitan	Landrace		HAP112	ANC-Aside	26
JQ273216	Cosmopolitan	Landrace		HAP112	ANC-Aside	26
JQ238535	Cosmopolitan	Landrace		HAP13	ANC-Aside	26
JQ273220	Cosmopolitan	Landrace		HAP13	ANC-Aside	26
JQ273223	Cosmopolitan	Landrace		HAP13	ANC-Aside	26
JQ273224	Cosmopolitan	Landrace		HAP13	ANC-Aside	26
JQ273233	Cosmopolitan	Landrace		HAP13	ANC-Aside	26
JQ273259	Cosmopolitan	Landrace		HAP13	ANC-Aside	26
JQ273266	Cosmopolitan	Landrace		HAP13	ANC-Aside	26
JQ273485	Cosmopolitan	Landrace		HAP13	ANC-Aside	26
JQ238396	Cosmopolitan	Landrace		HAP139	ANC-Cside	26
JQ238240	Cosmopolitan	Landrace		HAP56	ANC-Easia	26
JQ238254	Cosmopolitan	Landrace		HAP56	ANC-Easia	26
JQ238255	Cosmopolitan	Landrace		HAP56	ANC-Easia	26
JQ238257	Cosmopolitan	Landrace		HAP56	ANC-Easia	26
JQ238292	Cosmopolitan	Landrace		HAP56	ANC-Easia	26
JQ238294	Cosmopolitan	Landrace		HAP56	ANC-Easia	26
JQ238296	Cosmopolitan	Landrace		HAP56	ANC-Easia	26
JQ238453	Cosmopolitan	Landrace		HAP56	ANC-Easia	26
JQ238468	Cosmopolitan	Landrace		HAP56	ANC-Easia	26
JQ238487	Cosmopolitan	Landrace		HAP56	ANC-Easia	26
JQ273071	Cosmopolitan	Landrace		HAP56	ANC-Easia	26
JQ273072	Cosmopolitan	Landrace		HAP56	ANC-Easia	26
JQ273073	Cosmopolitan	Landrace		HAP56	ANC-Easia	26
JQ273074	Cosmopolitan	Landrace		HAP56	ANC-Easia	26
JQ273077	Cosmopolitan	Landrace		HAP56	ANC-Easia	26
JQ273078	Cosmopolitan	Landrace		HAP56	ANC-Easia	26
JQ273085	Cosmopolitan	Landrace		HAP56	ANC-Easia	26
JQ273087	Cosmopolitan	Landrace		HAP56	ANC-Easia	26
JQ273088	Cosmopolitan	Landrace		HAP56	ANC-Easia	26
JQ273090	Cosmopolitan	Landrace		HAP56	ANC-Easia	26
JQ273091	Cosmopolitan	Landrace		HAP56	ANC-Easia	26
JQ273094	Cosmopolitan	Landrace		HAP56	ANC-Easia	26
JQ273096	Cosmopolitan	Landrace		HAP56	ANC-Easia	26
JQ273097	Cosmopolitan	Landrace		HAP56	ANC-Easia	26
JQ273099	Cosmopolitan	Landrace		HAP56	ANC-Easia	26
JQ273100	Cosmopolitan	Landrace		HAP56	ANC-Easia	26
JQ273101	Cosmopolitan	Landrace		HAP56	ANC-Easia	26
JQ273130	Cosmopolitan	Landrace		HAP56	ANC-Easia	26
JQ273132	Cosmopolitan	Landrace		HAP56	ANC-Easia	26
JQ273134	Cosmopolitan	Landrace		HAP56	ANC-Easia	26
JQ273135	Cosmopolitan	Landrace		HAP56	ANC-Easia	26
JQ273136	Cosmopolitan	Landrace		HAP56	ANC-Easia	26
JQ273137	Cosmopolitan	Landrace		HAP56	ANC-Easia	26
JQ238271	Cosmopolitan	Landrace		HAP57	ANC-Easia	26
JQ238432	Cosmopolitan	Landrace		HAP57	ANC-Easia	26
JQ238458	Cosmopolitan	Landrace		HAP57	ANC-Easia	26
JQ273031	Cosmopolitan	Landrace		HAP57	ANC-Easia	26
JQ273032	Cosmopolitan	Landrace		HAP57	ANC-Easia	26
JQ273033	Cosmopolitan	Landrace		HAP57	ANC-Easia	26
JQ273034	Cosmopolitan	Landrace		HAP57	ANC-Easia	26
JQ273036	Cosmopolitan	Landrace		HAP57	ANC-Easia	26
JQ273138	Cosmopolitan	Landrace		HAP57	ANC-Easia	26
JQ273140	Cosmopolitan	Landrace		HAP57	ANC-Easia	26
JQ273141	Cosmopolitan	Landrace		HAP57	ANC-Easia	26
JQ273144	Cosmopolitan	Landrace		HAP57	ANC-Easia	26
JQ273145	Cosmopolitan	Landrace		HAP57	ANC-Easia	26
JQ273146	Cosmopolitan	Landrace		HAP57	ANC-Easia	26
JQ273311	Cosmopolitan	Landrace		HAP75	ANC-Aside	26
JQ238412	Cosmopolitan	Landrace		HAP78	ANC-Aside	26
JQ238368	Cosmopolitan	Landrace		HAP81	ANC-Aside	26
JQ273303	Cosmopolitan	Landrace		HAP81	ANC-Aside	26
JQ238589	Cosmopolitan	Landrace		HAP84	ANC-Aside	26
JQ238325	Cosmopolitan	Landrace		HAP90	ANC-Aside	26
JQ238362	Cosmopolitan	Landrace		HAP90	ANC-Aside	26
JQ238428	Cosmopolitan	Landrace		HAP90	ANC-Aside	26
JQ273290	Cosmopolitan	Landrace		HAP90	ANC-Aside	26
JQ273291	Cosmopolitan	Landrace		HAP90	ANC-Aside	26
JQ273294	Cosmopolitan	Landrace		HAP90	ANC-Aside	26
JQ273295	Cosmopolitan	Landrace		HAP90	ANC-Aside	26
JQ273296	Cosmopolitan	Landrace		HAP90	ANC-Aside	26
JQ238382	Cosmopolitan	Large White		HAP07	ANC-Cside	26
JQ238308	Cosmopolitan	Large White		HAP08	ANC-Aside	26
JQ238324	Cosmopolitan	Large White		HAP08	ANC-Aside	26
JQ238333	Cosmopolitan	Large White		HAP08	ANC-Aside	26
JQ238348	Cosmopolitan	Large White		HAP08	ANC-Aside	26
JQ238372	Cosmopolitan	Large White		HAP08	ANC-Aside	26
JQ238391	Cosmopolitan	Large White		HAP08	ANC-Aside	26
JQ238457	Cosmopolitan	Large White		HAP08	ANC-Aside	26
JQ238587	Cosmopolitan	Large White		HAP08	ANC-Aside	26
JQ273365	Cosmopolitan	Large White		HAP08	ANC-Aside	26
JQ273370	Cosmopolitan	Large White		HAP08	ANC-Aside	26
JQ273392	Cosmopolitan	Large White		HAP08	ANC-Aside	26
JQ273438	Cosmopolitan	Large White		HAP08	ANC-Aside	26
JQ238316	Cosmopolitan	Large White		HAP09	ANC-Cside	26
JQ238363	Cosmopolitan	Large White		HAP09	ANC-Cside	26
JQ238383	Cosmopolitan	Large White		HAP09	ANC-Cside	26
JQ238389	Cosmopolitan	Large White		HAP09	ANC-Cside	26
JQ238393	Cosmopolitan	Large White		HAP09	ANC-Cside	26
JQ238394	Cosmopolitan	Large White		HAP09	ANC-Cside	26
JQ238397	Cosmopolitan	Large White		HAP09	ANC-Cside	26
JQ238398	Cosmopolitan	Large White		HAP09	ANC-Cside	26
JQ238400	Cosmopolitan	Large White		HAP09	ANC-Cside	26
JQ238407	Cosmopolitan	Large White		HAP09	ANC-Cside	26
JQ238409	Cosmopolitan	Large White		HAP09	ANC-Cside	26
JQ238413	Cosmopolitan	Large White		HAP09	ANC-Cside	26
JQ273496	Cosmopolitan	Large White		HAP09	ANC-Cside	26
JQ273497	Cosmopolitan	Large White		HAP09	ANC-Cside	26
JQ273498	Cosmopolitan	Large White		HAP09	ANC-Cside	26
JQ273499	Cosmopolitan	Large White		HAP09	ANC-Cside	26
JQ273500	Cosmopolitan	Large White		HAP09	ANC-Cside	26
JQ273501	Cosmopolitan	Large White		HAP09	ANC-Cside	26
JQ273502	Cosmopolitan	Large White		HAP09	ANC-Cside	26
JQ273503	Cosmopolitan	Large White		HAP09	ANC-Cside	26
JQ273504	Cosmopolitan	Large White		HAP09	ANC-Cside	26
JQ273505	Cosmopolitan	Large White		HAP09	ANC-Cside	26
JQ273506	Cosmopolitan	Large White		HAP09	ANC-Cside	26
JQ273507	Cosmopolitan	Large White		HAP09	ANC-Cside	26
JQ273508	Cosmopolitan	Large White		HAP09	ANC-Cside	26
JQ273509	Cosmopolitan	Large White		HAP09	ANC-Cside	26
JQ273511	Cosmopolitan	Large White		HAP09	ANC-Cside	26
JQ273512	Cosmopolitan	Large White		HAP09	ANC-Cside	26
JQ273513	Cosmopolitan	Large White		HAP09	ANC-Cside	26
JQ273515	Cosmopolitan	Large White		HAP09	ANC-Cside	26
JQ273518	Cosmopolitan	Large White		HAP09	ANC-Cside	26
JQ273519	Cosmopolitan	Large White		HAP09	ANC-Cside	26
JQ273521	Cosmopolitan	Large White		HAP09	ANC-Cside	26
JQ273523	Cosmopolitan	Large White		HAP09	ANC-Cside	26
JQ273524	Cosmopolitan	Large White		HAP09	ANC-Cside	26
JQ273526	Cosmopolitan	Large White		HAP09	ANC-Cside	26
JQ273527	Cosmopolitan	Large White		HAP09	ANC-Cside	26
JQ273528	Cosmopolitan	Large White		HAP09	ANC-Cside	26
JQ273529	Cosmopolitan	Large White		HAP09	ANC-Cside	26
JQ273530	Cosmopolitan	Large White		HAP09	ANC-Cside	26
JQ273531	Cosmopolitan	Large White		HAP09	ANC-Cside	26
JQ238480	Cosmopolitan	Large White		HAP112	ANC-Aside	26
JQ273212	Cosmopolitan	Large White		HAP112	ANC-Aside	26
JQ273217	Cosmopolitan	Large White		HAP112	ANC-Aside	26
JQ273218	Cosmopolitan	Large White		HAP112	ANC-Aside	26
JQ238328	Cosmopolitan	Large White		HAP148	ANC-Cside	26
JQ238256	Cosmopolitan	Large White		HAP56	ANC-Easia	26
JQ273089	Cosmopolitan	Large White		HAP56	ANC-Easia	26
JQ273092	Cosmopolitan	Large White		HAP56	ANC-Easia	26
JQ273095	Cosmopolitan	Large White		HAP56	ANC-Easia	26
JQ273098	Cosmopolitan	Large White		HAP56	ANC-Easia	26
JQ238451	Cosmopolitan	Large White		HAP57	ANC-Easia	26
JQ238484	Cosmopolitan	Large White		HAP57	ANC-Easia	26
JQ238242	Cosmopolitan	Large White		HAP58	ANC-Easia	26
JQ238290	Cosmopolitan	Large White		HAP58	ANC-Easia	26
JQ238298	Cosmopolitan	Large White		HAP58	ANC-Easia	26
JQ238299	Cosmopolitan	Large White		HAP58	ANC-Easia	26
JQ238441	Cosmopolitan	Large White		HAP58	ANC-Easia	26
JQ238467	Cosmopolitan	Large White		HAP58	ANC-Easia	26
JQ238469	Cosmopolitan	Large White		HAP58	ANC-Easia	26
JQ238471	Cosmopolitan	Large White		HAP58	ANC-Easia	26
JQ238475	Cosmopolitan	Large White		HAP58	ANC-Easia	26
JQ238481	Cosmopolitan	Large White		HAP58	ANC-Easia	26
JQ273179	Cosmopolitan	Large White		HAP58	ANC-Easia	26
JQ273181	Cosmopolitan	Large White		HAP58	ANC-Easia	26
JQ273182	Cosmopolitan	Large White		HAP58	ANC-Easia	26
JQ273183	Cosmopolitan	Large White		HAP58	ANC-Easia	26
JQ273188	Cosmopolitan	Large White		HAP58	ANC-Easia	26
JQ273190	Cosmopolitan	Large White		HAP58	ANC-Easia	26
JQ273191	Cosmopolitan	Large White		HAP58	ANC-Easia	26
JQ273192	Cosmopolitan	Large White		HAP58	ANC-Easia	26
JQ273193	Cosmopolitan	Large White		HAP58	ANC-Easia	26
JQ273194	Cosmopolitan	Large White		HAP58	ANC-Easia	26
JQ273195	Cosmopolitan	Large White		HAP58	ANC-Easia	26
JQ273196	Cosmopolitan	Large White		HAP58	ANC-Easia	26
JQ273198	Cosmopolitan	Large White		HAP58	ANC-Easia	26
JQ273200	Cosmopolitan	Large White		HAP58	ANC-Easia	26
JQ273202	Cosmopolitan	Large White		HAP58	ANC-Easia	26
JQ238260	Cosmopolitan	Large White		HAP60	ANC-Easia	26
JQ238442	Cosmopolitan	Large White		HAP60	ANC-Easia	26
JQ238460	Cosmopolitan	Large White		HAP60	ANC-Easia	26
JQ238463	Cosmopolitan	Large White		HAP60	ANC-Easia	26
JQ273079	Cosmopolitan	Large White		HAP60	ANC-Easia	26
JQ273149	Cosmopolitan	Large White		HAP60	ANC-Easia	26
JQ273150	Cosmopolitan	Large White		HAP60	ANC-Easia	26
JQ273151	Cosmopolitan	Large White		HAP60	ANC-Easia	26
JQ273152	Cosmopolitan	Large White		HAP60	ANC-Easia	26
JQ273153	Cosmopolitan	Large White		HAP60	ANC-Easia	26
JQ273154	Cosmopolitan	Large White		HAP60	ANC-Easia	26
JQ273155	Cosmopolitan	Large White		HAP60	ANC-Easia	26
JQ273156	Cosmopolitan	Large White		HAP60	ANC-Easia	26
JQ273157	Cosmopolitan	Large White		HAP60	ANC-Easia	26
JQ273158	Cosmopolitan	Large White		HAP60	ANC-Easia	26
JQ273159	Cosmopolitan	Large White		HAP60	ANC-Easia	26
JQ273160	Cosmopolitan	Large White		HAP60	ANC-Easia	26
JQ273161	Cosmopolitan	Large White		HAP60	ANC-Easia	26
JQ273162	Cosmopolitan	Large White		HAP60	ANC-Easia	26
JQ273163	Cosmopolitan	Large White		HAP60	ANC-Easia	26
JQ273164	Cosmopolitan	Large White		HAP60	ANC-Easia	26
JQ273165	Cosmopolitan	Large White		HAP60	ANC-Easia	26
JQ273166	Cosmopolitan	Large White		HAP60	ANC-Easia	26
JQ273167	Cosmopolitan	Large White		HAP60	ANC-Easia	26
JQ273168	Cosmopolitan	Large White		HAP60	ANC-Easia	26
JQ273169	Cosmopolitan	Large White		HAP60	ANC-Easia	26
JQ273170	Cosmopolitan	Large White		HAP60	ANC-Easia	26
JQ273171	Cosmopolitan	Large White		HAP60	ANC-Easia	26
JQ273172	Cosmopolitan	Large White		HAP60	ANC-Easia	26
JQ273173	Cosmopolitan	Large White		HAP60	ANC-Easia	26
JQ273174	Cosmopolitan	Large White		HAP60	ANC-Easia	26
JQ273175	Cosmopolitan	Large White		HAP60	ANC-Easia	26
JQ273176	Cosmopolitan	Large White		HAP60	ANC-Easia	26
JQ273177	Cosmopolitan	Large White		HAP60	ANC-Easia	26
JQ238304	Cosmopolitan	Large White		HAP64	ANC-Easia	26
JQ238436	Cosmopolitan	Large White		HAP64	ANC-Easia	26
JQ238360	Cosmopolitan	Large White		HAP81	ANC-Aside	26
JQ238377	Cosmopolitan	Large White		HAP81	ANC-Aside	26
JQ238419	Cosmopolitan	Large White		HAP81	ANC-Aside	26
JQ238540	Cosmopolitan	Large White		HAP81	ANC-Aside	26
JQ238580	Cosmopolitan	Large White		HAP81	ANC-Aside	26
JQ273297	Cosmopolitan	Large White		HAP81	ANC-Aside	26
JQ273298	Cosmopolitan	Large White		HAP81	ANC-Aside	26
JQ273299	Cosmopolitan	Large White		HAP81	ANC-Aside	26
JQ273300	Cosmopolitan	Large White		HAP81	ANC-Aside	26
JQ273301	Cosmopolitan	Large White		HAP81	ANC-Aside	26
JQ273302	Cosmopolitan	Large White		HAP81	ANC-Aside	26
JQ273304	Cosmopolitan	Large White		HAP81	ANC-Aside	26
JQ273305	Cosmopolitan	Large White		HAP81	ANC-Aside	26
JQ273480	Cosmopolitan	Large White		HAP81	ANC-Aside	26
JQ273270	Cosmopolitan	Large White		HAP86	ANC-Aside	26
JQ273271	Cosmopolitan	Large White		HAP86	ANC-Aside	26
JQ273292	Cosmopolitan	Large White		HAP90	ANC-Aside	26
JQ273293	Cosmopolitan	Large White		HAP90	ANC-Aside	26
JQ273314	Cosmopolitan	Pietrain		HAP01	ANC-Aside	26
JQ273315	Cosmopolitan	Pietrain		HAP01	ANC-Aside	26
JQ273316	Cosmopolitan	Pietrain		HAP01	ANC-Aside	26
JQ273317	Cosmopolitan	Pietrain		HAP01	ANC-Aside	26
JQ273318	Cosmopolitan	Pietrain		HAP01	ANC-Aside	26
JQ273319	Cosmopolitan	Pietrain		HAP01	ANC-Aside	26
JQ273320	Cosmopolitan	Pietrain		HAP01	ANC-Aside	26
JQ273321	Cosmopolitan	Pietrain		HAP01	ANC-Aside	26
JQ273477	Cosmopolitan	Pietrain		HAP01	ANC-Aside	26
JQ273306	Cosmopolitan	Pietrain		HAP08	ANC-Aside	26
JQ273363	Cosmopolitan	Pietrain		HAP08	ANC-Aside	26
JQ273367	Cosmopolitan	Pietrain		HAP08	ANC-Aside	26
JQ273371	Cosmopolitan	Pietrain		HAP08	ANC-Aside	26
JQ273372	Cosmopolitan	Pietrain		HAP08	ANC-Aside	26
JQ273373	Cosmopolitan	Pietrain		HAP08	ANC-Aside	26
JQ273375	Cosmopolitan	Pietrain		HAP08	ANC-Aside	26
JQ273379	Cosmopolitan	Pietrain		HAP08	ANC-Aside	26
JQ273384	Cosmopolitan	Pietrain		HAP08	ANC-Aside	26
JQ273387	Cosmopolitan	Pietrain		HAP08	ANC-Aside	26
JQ273391	Cosmopolitan	Pietrain		HAP08	ANC-Aside	26
JQ273395	Cosmopolitan	Pietrain		HAP08	ANC-Aside	26
JQ273400	Cosmopolitan	Pietrain		HAP08	ANC-Aside	26
JQ273402	Cosmopolitan	Pietrain		HAP08	ANC-Aside	26
JQ273405	Cosmopolitan	Pietrain		HAP08	ANC-Aside	26
JQ273407	Cosmopolitan	Pietrain		HAP08	ANC-Aside	26
JQ273408	Cosmopolitan	Pietrain		HAP08	ANC-Aside	26
JQ273409	Cosmopolitan	Pietrain		HAP08	ANC-Aside	26
JQ273410	Cosmopolitan	Pietrain		HAP08	ANC-Aside	26
JQ273413	Cosmopolitan	Pietrain		HAP08	ANC-Aside	26
JQ273422	Cosmopolitan	Pietrain		HAP08	ANC-Aside	26
JQ273428	Cosmopolitan	Pietrain		HAP08	ANC-Aside	26
JQ273429	Cosmopolitan	Pietrain		HAP08	ANC-Aside	26
JQ273430	Cosmopolitan	Pietrain		HAP08	ANC-Aside	26
JQ273431	Cosmopolitan	Pietrain		HAP08	ANC-Aside	26
JQ273434	Cosmopolitan	Pietrain		HAP08	ANC-Aside	26
JQ273437	Cosmopolitan	Pietrain		HAP08	ANC-Aside	26
JQ273464	Cosmopolitan	Pietrain		HAP08	ANC-Aside	26
JQ273468	Cosmopolitan	Pietrain		HAP08	ANC-Aside	26
JQ273474	Cosmopolitan	Pietrain		HAP08	ANC-Aside	26
JQ273475	Cosmopolitan	Pietrain		HAP08	ANC-Aside	26
JQ273478	Cosmopolitan	Pietrain		HAP08	ANC-Aside	26
JQ273439	Cosmopolitan	Pietrain		HAP14	H18	26
JQ273440	Cosmopolitan	Pietrain		HAP14	H18	26
JQ273441	Cosmopolitan	Pietrain		HAP14	H18	26
JQ273442	Cosmopolitan	Pietrain		HAP14	H18	26
JQ273443	Cosmopolitan	Pietrain		HAP14	H18	26
JQ273444	Cosmopolitan	Pietrain		HAP14	H18	26
JQ273445	Cosmopolitan	Pietrain		HAP14	H18	26
JQ273446	Cosmopolitan	Pietrain		HAP14	H18	26
JQ273447	Cosmopolitan	Pietrain		HAP14	H18	26
JQ273448	Cosmopolitan	Pietrain		HAP14	H18	26
JQ273449	Cosmopolitan	Pietrain		HAP14	H18	26
JQ273450	Cosmopolitan	Pietrain		HAP14	H18	26
JQ273451	Cosmopolitan	Pietrain		HAP14	H18	26
JQ273452	Cosmopolitan	Pietrain		HAP14	H18	26
JQ273453	Cosmopolitan	Pietrain		HAP14	H18	26
JQ273454	Cosmopolitan	Pietrain		HAP14	H18	26
JQ273455	Cosmopolitan	Pietrain		HAP14	H18	26
JQ273456	Cosmopolitan	Pietrain		HAP14	H18	26
JQ273457	Cosmopolitan	Pietrain		HAP14	H18	26
JQ273458	Cosmopolitan	Pietrain		HAP14	H18	26
JQ273459	Cosmopolitan	Pietrain		HAP14	H18	26
JQ273460	Cosmopolitan	Pietrain		HAP14	H18	26
JQ273461	Cosmopolitan	Pietrain		HAP14	H18	26
JQ273462	Cosmopolitan	Pietrain		HAP14	H18	26
JQ273463	Cosmopolitan	Pietrain		HAP14	H18	26
JQ273470	Cosmopolitan	Pietrain		HAP14	H18	26
JQ273349	Cosmopolitan	Pietrain		HAP153	ANC-Cside	26
JQ273350	Cosmopolitan	Pietrain		HAP153	ANC-Cside	26
JQ273351	Cosmopolitan	Pietrain		HAP153	ANC-Cside	26
JQ273352	Cosmopolitan	Pietrain		HAP153	ANC-Cside	26
JQ273307	Cosmopolitan	Pietrain		HAP18	H23	26
JQ273308	Cosmopolitan	Pietrain		HAP18	H23	26
JQ273075	Cosmopolitan	Pietrain		HAP56	ANC-Easia	26
JQ273086	Cosmopolitan	Pietrain		HAP56	ANC-Easia	26
JQ273093	Cosmopolitan	Pietrain		HAP56	ANC-Easia	26
JQ273104	Cosmopolitan	Pietrain		HAP56	ANC-Easia	26
JQ273126	Cosmopolitan	Pietrain		HAP56	ANC-Easia	26
JQ273131	Cosmopolitan	Pietrain		HAP56	ANC-Easia	26
JQ273133	Cosmopolitan	Pietrain		HAP56	ANC-Easia	26
JQ273014	Cosmopolitan	Pietrain		HAP57	ANC-Easia	26
JQ273016	Cosmopolitan	Pietrain		HAP57	ANC-Easia	26
JQ273017	Cosmopolitan	Pietrain		HAP57	ANC-Easia	26
JQ273018	Cosmopolitan	Pietrain		HAP57	ANC-Easia	26
JQ273027	Cosmopolitan	Pietrain		HAP57	ANC-Easia	26
JQ273039	Cosmopolitan	Pietrain		HAP57	ANC-Easia	26
JQ273051	Cosmopolitan	Pietrain		HAP57	ANC-Easia	26
JQ273052	Cosmopolitan	Pietrain		HAP57	ANC-Easia	26
JQ273066	Cosmopolitan	Pietrain		HAP57	ANC-Easia	26
JQ273067	Cosmopolitan	Pietrain		HAP57	ANC-Easia	26
JQ273068	Cosmopolitan	Pietrain		HAP57	ANC-Easia	26
JQ273139	Cosmopolitan	Pietrain		HAP57	ANC-Easia	26
JQ273142	Cosmopolitan	Pietrain		HAP57	ANC-Easia	26
JQ273143	Cosmopolitan	Pietrain		HAP57	ANC-Easia	26
JQ273147	Cosmopolitan	Pietrain		HAP57	ANC-Easia	26
JQ273260	Cosmopolitan	Pietrain		HAP79	ANC-Aside	26
JQ273268	Cosmopolitan	Pietrain		HAP84	ANC-Aside	26
JQ273269	Cosmopolitan	Pietrain		HAP84	ANC-Aside	26
JQ238307	Spain	Retinto		HAP07	ANC-Cside	26
JQ238555	Spain	Retinto		HAP07	ANC-Cside	26
JQ238579	Spain	Retinto		HAP07	ANC-Cside	26
JQ238588	Spain	Retinto		HAP07	ANC-Cside	26
JQ238321	Spain	Retinto		HAP09	ANC-Cside	26
JQ238331	Spain	Retinto		HAP09	ANC-Cside	26
JQ238370	Spain	Retinto		HAP129	H32	26
JQ238553	Spain	Retinto		HAP129	H32	26
JQ238554	Spain	Retinto		HAP129	H32	26
JQ238534	Spain	Retinto		HAP13	ANC-Aside	26
JQ238533	Spain	Retinto		HAP41	ANC-Aside	26
JQ238490	United Kingdom	Tamworth		HAP44	ANC-Aside	26
JQ273353	United Kingdom	Tamworth		HAP44	ANC-Aside	26
JQ273356	United Kingdom	Tamworth		HAP44	ANC-Aside	26
JQ273357	United Kingdom	Tamworth		HAP44	ANC-Aside	26
JQ273358	United Kingdom	Tamworth		HAP44	ANC-Aside	26
JQ273465	United Kingdom	Tamworth		HAP44	ANC-Aside	26
JQ238239	United Kingdom	Tamworth		HAP56	ANC-Easia	26
JQ238245	United Kingdom	Tamworth		HAP56	ANC-Easia	26
JQ238262	United Kingdom	Tamworth		HAP56	ANC-Easia	26
JQ238263	United Kingdom	Tamworth		HAP56	ANC-Easia	26
JQ238473	United Kingdom	Tamworth		HAP56	ANC-Easia	26
JQ238482	United Kingdom	Tamworth		HAP56	ANC-Easia	26
JQ273080	United Kingdom	Tamworth		HAP56	ANC-Easia	26
JQ273103	United Kingdom	Tamworth		HAP56	ANC-Easia	26
JQ273112	United Kingdom	Tamworth		HAP56	ANC-Easia	26
JQ273129	United Kingdom	Tamworth		HAP56	ANC-Easia	26
JQ238287	United Kingdom	Tamworth		HAP58	ANC-Easia	26
JQ238456	United Kingdom	Tamworth		HAP58	ANC-Easia	26
JQ238476	United Kingdom	Tamworth		HAP58	ANC-Easia	26
JQ273184	United Kingdom	Tamworth		HAP58	ANC-Easia	26
JQ273199	United Kingdom	Tamworth		HAP58	ANC-Easia	26
JQ238302	United Kingdom	Tamworth		HAP63	H13	26
JQ238303	United Kingdom	Tamworth		HAP63	H13	26
JQ238459	United Kingdom	Tamworth		HAP63	H13	26
JQ238461	United Kingdom	Tamworth		HAP63	H13	26
JQ273208	United Kingdom	Tamworth		HAP63	H13	26
JQ273378	Germany	Wild boar		HAP08	ANC-Aside	26
JQ273398	Germany	Wild boar		HAP08	ANC-Aside	26
JQ273411	Germany	Wild boar		HAP08	ANC-Aside	26
JQ273427	Germany	Wild boar		HAP08	ANC-Aside	26
JQ273432	Germany	Wild boar		HAP08	ANC-Aside	26
JQ273471	Germany	Wild boar		HAP08	ANC-Aside	26
JQ273472	Germany	Wild boar		HAP08	ANC-Aside	26
JQ273473	Germany	Wild boar		HAP08	ANC-Aside	26
JQ273476	Germany	Wild boar		HAP08	ANC-Aside	26
JQ273250	Germany	Wild boar		HAP13	ANC-Aside	26
JQ273393	Luxemburg	Wild boar		HAP08	ANC-Aside	26
JQ273412	Luxemburg	Wild boar		HAP08	ANC-Aside	26
JQ273226	Luxemburg	Wild boar		HAP13	ANC-Aside	26
JQ273229	Luxemburg	Wild boar		HAP13	ANC-Aside	26
JQ273242	Luxemburg	Wild boar		HAP13	ANC-Aside	26
JQ273245	Luxemburg	Wild boar		HAP13	ANC-Aside	26
JQ273249	Luxemburg	Wild boar		HAP13	ANC-Aside	26
JQ273255	Luxemburg	Wild boar		HAP13	ANC-Aside	26
JQ273273	Luxemburg	Wild boar		HAP13	ANC-Aside	26
JQ273361	Netherlands	Wild boar		HAP08	ANC-Aside	26
JQ273362	Netherlands	Wild boar		HAP08	ANC-Aside	26
JQ273364	Netherlands	Wild boar		HAP08	ANC-Aside	26
JQ273369	Netherlands	Wild boar		HAP08	ANC-Aside	26
JQ273382	Netherlands	Wild boar		HAP08	ANC-Aside	26
JQ273385	Netherlands	Wild boar		HAP08	ANC-Aside	26
JQ273388	Netherlands	Wild boar		HAP08	ANC-Aside	26
JQ273389	Netherlands	Wild boar		HAP08	ANC-Aside	26
JQ273390	Netherlands	Wild boar		HAP08	ANC-Aside	26
JQ273394	Netherlands	Wild boar		HAP08	ANC-Aside	26
JQ273399	Netherlands	Wild boar		HAP08	ANC-Aside	26
JQ273403	Netherlands	Wild boar		HAP08	ANC-Aside	26
JQ273415	Netherlands	Wild boar		HAP08	ANC-Aside	26
JQ273416	Netherlands	Wild boar		HAP08	ANC-Aside	26
JQ273417	Netherlands	Wild boar		HAP08	ANC-Aside	26
JQ273418	Netherlands	Wild boar		HAP08	ANC-Aside	26
JQ273419	Netherlands	Wild boar		HAP08	ANC-Aside	26
JQ273423	Netherlands	Wild boar		HAP08	ANC-Aside	26
JQ273425	Netherlands	Wild boar		HAP08	ANC-Aside	26
JQ273433	Netherlands	Wild boar		HAP08	ANC-Aside	26
JQ273436	Netherlands	Wild boar		HAP08	ANC-Aside	26
JQ273469	Netherlands	Wild boar		HAP08	ANC-Aside	26
JQ273479	Netherlands	Wild boar		HAP08	ANC-Aside	26
JQ273535	Netherlands	Wild boar		HAP09	ANC-Cside	26
JQ273219	Netherlands	Wild boar		HAP13	ANC-Aside	26
JQ273221	Netherlands	Wild boar		HAP13	ANC-Aside	26
JQ273222	Netherlands	Wild boar		HAP13	ANC-Aside	26
JQ273228	Netherlands	Wild boar		HAP13	ANC-Aside	26
JQ273230	Netherlands	Wild boar		HAP13	ANC-Aside	26
JQ273231	Netherlands	Wild boar		HAP13	ANC-Aside	26
JQ273232	Netherlands	Wild boar		HAP13	ANC-Aside	26
JQ273234	Netherlands	Wild boar		HAP13	ANC-Aside	26
JQ273240	Netherlands	Wild boar		HAP13	ANC-Aside	26
JQ273241	Netherlands	Wild boar		HAP13	ANC-Aside	26
JQ273246	Netherlands	Wild boar		HAP13	ANC-Aside	26
JQ273248	Netherlands	Wild boar		HAP13	ANC-Aside	26
JQ273252	Netherlands	Wild boar		HAP13	ANC-Aside	26
JQ273253	Netherlands	Wild boar		HAP13	ANC-Aside	26
JQ273254	Netherlands	Wild boar		HAP13	ANC-Aside	26
JQ273256	Netherlands	Wild boar		HAP13	ANC-Aside	26
JQ273257	Netherlands	Wild boar		HAP13	ANC-Aside	26
JQ273258	Netherlands	Wild boar		HAP13	ANC-Aside	26
JQ273261	Netherlands	Wild boar		HAP13	ANC-Aside	26
JQ273262	Netherlands	Wild boar		HAP13	ANC-Aside	26
JQ273263	Netherlands	Wild boar		HAP13	ANC-Aside	26
JQ273264	Netherlands	Wild boar		HAP13	ANC-Aside	26
JQ273272	Netherlands	Wild boar		HAP13	ANC-Aside	26
JQ273274	Netherlands	Wild boar		HAP13	ANC-Aside	26
JQ273275	Netherlands	Wild boar		HAP13	ANC-Aside	26
JQ273482	Netherlands	Wild boar		HAP13	ANC-Aside	26
JQ273483	Netherlands	Wild boar		HAP13	ANC-Aside	26
JQ273484	Netherlands	Wild boar		HAP13	ANC-Aside	26
JQ273324	Netherlands	Wild boar		HAP46	ANC-Cside	26
JQ273325	Netherlands	Wild boar		HAP46	ANC-Cside	26
JQ273326	Netherlands	Wild boar		HAP46	ANC-Cside	26
JQ273327	Netherlands	Wild boar		HAP46	ANC-Cside	26
JQ273328	Netherlands	Wild boar		HAP46	ANC-Cside	26
JQ273329	Netherlands	Wild boar		HAP46	ANC-Cside	26
JQ273330	Netherlands	Wild boar		HAP46	ANC-Cside	26
JQ273331	Netherlands	Wild boar		HAP46	ANC-Cside	26
JQ273332	Netherlands	Wild boar		HAP46	ANC-Cside	26
JQ273333	Netherlands	Wild boar		HAP46	ANC-Cside	26
JQ273334	Netherlands	Wild boar		HAP46	ANC-Cside	26
JQ273335	Netherlands	Wild boar		HAP46	ANC-Cside	26
JQ273336	Netherlands	Wild boar		HAP46	ANC-Cside	26
JQ273337	Netherlands	Wild boar		HAP46	ANC-Cside	26
JQ273338	Netherlands	Wild boar		HAP46	ANC-Cside	26
JQ273339	Netherlands	Wild boar		HAP46	ANC-Cside	26
JQ273340	Netherlands	Wild boar		HAP46	ANC-Cside	26
JQ273341	Netherlands	Wild boar		HAP46	ANC-Cside	26
JQ273342	Netherlands	Wild boar		HAP46	ANC-Cside	26
JQ273343	Netherlands	Wild boar		HAP46	ANC-Cside	26
JQ273344	Netherlands	Wild boar		HAP46	ANC-Cside	26
JQ273345	Netherlands	Wild boar		HAP46	ANC-Cside	26
JQ273346	Netherlands	Wild boar		HAP46	ANC-Cside	26
JQ273347	Netherlands	Wild boar		HAP46	ANC-Cside	26
JQ273348	Netherlands	Wild boar		HAP46	ANC-Cside	26
JQ273488	Netherlands	Wild boar		HAP46	ANC-Cside	26
JQ273108	Netherlands	Wild boar		HAP56	ANC-Easia	26
JQ273110	Netherlands	Wild boar		HAP56	ANC-Easia	26
AF535163	Finland	Wild boar	E1	HAP120	H14	27
AF535164	Finland	Wild boar	E1	HAP164	H14	27
AY463064	Germany	Angeln Saddleback	E1	HAP08	ANC-Aside	28
AY463063	Germany	Angeln Saddleback	A	HAP69	H11	28
AY463066	Germany	Bentheim Black Pied	E1	HAP08	ANC-Aside	28
AY463065	Germany	Bentheim Black Pied	E1	HAP101	ANC-Aside	28
AY463069	Cosmopolitan	Landrace	E1	HAP99	ANC-Aside	28
AY463070	Cosmopolitan	Large White	E1	HAP97	H27	28
AY463072	Hungary	Mangalica	E1	HAP13	ANC-Aside	28
AY684145	Croatia	Turopolje		HAP08	ANC-Aside	29
AY684145	Croatia	Turopolje		HAP08	ANC-Aside	29
AY684145	Croatia	Turopolje		HAP08	ANC-Aside	29
AY684145	Croatia	Turopolje		HAP08	ANC-Aside	29
AY684145	Croatia	Turopolje		HAP08	ANC-Aside	29
AY684145	Croatia	Turopolje		HAP08	ANC-Aside	29
AY684145	Croatia	Turopolje		HAP08	ANC-Aside	29
AY684145	Croatia	Turopolje		HAP08	ANC-Aside	29
AY684145	Croatia	Turopolje		HAP08	ANC-Aside	29
AY684145	Croatia	Turopolje		HAP08	ANC-Aside	29
AY684145	Croatia	Turopolje		HAP08	ANC-Aside	29
AY684145	Croatia	Turopolje		HAP08	ANC-Aside	29
AY684145	Croatia	Turopolje		HAP08	ANC-Aside	29
AY684145	Croatia	Turopolje		HAP08	ANC-Aside	29
AY684145	Croatia	Turopolje		HAP08	ANC-Aside	29
AY684145	Croatia	Turopolje		HAP08	ANC-Aside	29
AY684145	Croatia	Turopolje		HAP08	ANC-Aside	29
AY684145	Croatia	Turopolje		HAP08	ANC-Aside	29
AY684145	Croatia	Turopolje		HAP08	ANC-Aside	29
AY684145	Croatia	Turopolje		HAP08	ANC-Aside	29
AY684145	Croatia	Turopolje		HAP08	ANC-Aside	29
AY684145	Croatia	Turopolje		HAP08	ANC-Aside	29
AY684145	Croatia	Turopolje		HAP08	ANC-Aside	29
AY684145	Croatia	Turopolje		HAP08	ANC-Aside	29
AY684145	Croatia	Turopolje		HAP08	ANC-Aside	29
AY684145	Croatia	Turopolje		HAP08	ANC-Aside	29
AY684145	Croatia	Turopolje		HAP08	ANC-Aside	29
AY684145	Croatia	Turopolje		HAP08	ANC-Aside	29
AY684145	Croatia	Turopolje		HAP08	ANC-Aside	29
AY684145	Croatia	Turopolje		HAP08	ANC-Aside	29
AY684145	Croatia	Turopolje		HAP08	ANC-Aside	29
AY684145	Croatia	Turopolje		HAP08	ANC-Aside	29
AY684145	Croatia	Turopolje		HAP08	ANC-Aside	29
AY684145	Croatia	Turopolje		HAP08	ANC-Aside	29
AY684145	Croatia	Turopolje		HAP08	ANC-Aside	29
D42182	United Kingdom	Berkshire	A	HAP56	ANC-Easia	30
D42182	United Kingdom	Berkshire	A	HAP56	ANC-Easia	30
D42182	United Kingdom	Berkshire	A	HAP56	ANC-Easia	30
D42182	United Kingdom	Berkshire	A	HAP56	ANC-Easia	30
D42182	United Kingdom	Berkshire	A	HAP56	ANC-Easia	30
D42182	United Kingdom	Berkshire	A	HAP56	ANC-Easia	30
D42182	United Kingdom	Berkshire	A	HAP56	ANC-Easia	30
D42182	United Kingdom	Berkshire	A	HAP56	ANC-Easia	30
D42182	United Kingdom	Berkshire	A	HAP56	ANC-Easia	30
D42182	United Kingdom	Berkshire	A	HAP56	ANC-Easia	30
D42182	United Kingdom	Berkshire	A	HAP56	ANC-Easia	30
D42185	United Kingdom	Berkshire	A	HAP57	ANC-Easia	30
D42185	United Kingdom	Berkshire	A	HAP57	ANC-Easia	30
D42185	United Kingdom	Berkshire	A	HAP57	ANC-Easia	30
D42170	Cosmopolitan	Duroc	E1A	HAP13	ANC-Aside	30
D42170	Cosmopolitan	Duroc	E1A	HAP13	ANC-Aside	30
D42185	Cosmopolitan	Hampshire	A	HAP57	ANC-Easia	30
D42185	Cosmopolitan	Hampshire	A	HAP57	ANC-Easia	30
D42185	Cosmopolitan	Hampshire	A	HAP57	ANC-Easia	30
D42170	Cosmopolitan	Landrace	E1A	HAP13	ANC-Aside	30
D42170	Cosmopolitan	Landrace	E1A	HAP13	ANC-Aside	30
D42170	Cosmopolitan	Landrace	E1A	HAP13	ANC-Aside	30
D42180	Cosmopolitan	Large White	A	HAP57	ANC-Easia	30
D42180	Cosmopolitan	Large White	A	HAP57	ANC-Easia	30
D42182	United Kingdom	Middle White	A	HAP56	ANC-Easia	30
D42182	United Kingdom	Middle White	A	HAP56	ANC-Easia	30
D42182	United Kingdom	Middle White	A	HAP56	ANC-Easia	30
D42182	United Kingdom	Middle White	A	HAP56	ANC-Easia	30
EU362569	Italy	Calabrese	E1C	HAP09	ANC-Cside	31
EU362570	Italy	Calabrese	E1A	HAP81	ANC-Aside	31
EU362571	Italy	Calabrese	E1A	HAP81	ANC-Aside	31
EU362572	Italy	Calabrese	E1A	HAP81	ANC-Aside	31
EU362573	Italy	Calabrese	E1A	HAP81	ANC-Aside	31
EU362574	Italy	Calabrese	E1A	HAP81	ANC-Aside	31
EU362575	Italy	Casertana	E1C	HAP07	ANC-Cside	31
EU362576	Italy	Casertana	E1C	HAP07	ANC-Cside	31
EU362578	Italy	Casertana	E1C	HAP07	ANC-Cside	31
EU362577	Italy	Casertana	E1A	HAP08	ANC-Aside	31
EU362579	Italy	Casertana	E1A	HAP08	ANC-Aside	31
EU362580	Italy	Casertana	E1A	HAP08	ANC-Aside	31
EU362581	Italy	Casertana	E1A	HAP08	ANC-Aside	31
EU362582	Italy	Casertana	E1A	HAP08	ANC-Aside	31
EU362583	Italy	Casertana	E1A	HAP08	ANC-Aside	31
EU362584	Italy	Casertana	E1A	HAP08	ANC-Aside	31
EU362585	Italy	Casertana	E1A	HAP08	ANC-Aside	31
EU362559	Italy	Cinta Senese	E1A	HAP08	ANC-Aside	31
EU362560	Italy	Cinta Senese	E1A	HAP08	ANC-Aside	31
EU362562	Italy	Cinta Senese	E1A	HAP08	ANC-Aside	31
EU362563	Italy	Cinta Senese	E1A	HAP08	ANC-Aside	31
EU362564	Italy	Cinta Senese	E1A	HAP08	ANC-Aside	31
EU362565	Italy	Cinta Senese	E1A	HAP08	ANC-Aside	31
EU362566	Italy	Cinta Senese	E1A	HAP08	ANC-Aside	31
EU362567	Italy	Cinta Senese	E1A	HAP08	ANC-Aside	31
EU362561	Italy	Cinta Senese	E1C	HAP09	ANC-Cside	31
EU362568	Italy	Cinta Senese	E1C	HAP09	ANC-Cside	31
EU362586	Italy	Nera Siciliana	E1A	HAP08	ANC-Aside	31
EU362591	Italy	Nera Siciliana	E1A	HAP08	ANC-Aside	31
EU362592	Italy	Nera Siciliana	E1A	HAP08	ANC-Aside	31
EU362594	Italy	Nera Siciliana	E1A	HAP08	ANC-Aside	31
EU362595	Italy	Nera Siciliana	E1A	HAP08	ANC-Aside	31
EU362596	Italy	Nera Siciliana	E1A	HAP08	ANC-Aside	31
EU362597	Italy	Nera Siciliana	E1A	HAP103	ANC-Aside	31
EU362598	Italy	Nera Siciliana	E1A	HAP108	ANC-Aside	31
EU362587	Italy	Nera Siciliana	E1A	HAP87	ANC-Aside	31
EU362588	Italy	Nera Siciliana	E1A	HAP87	ANC-Aside	31
EU362589	Italy	Nera Siciliana	E1A	HAP87	ANC-Aside	31
EU362590	Italy	Nera Siciliana	E1A	HAP87	ANC-Aside	31
EU362593	Italy	Nera Siciliana	E1A	HAP87	ANC-Aside	31
EU362599	Italy	Nera Siciliana	E1A	HAP87	ANC-Aside	31
EU362600	Italy	Nera Siciliana	E1A	HAP87	ANC-Aside	31
EU362555	Italy	Sarda	E1A	HAP103	ANC-Aside	31
EU362556	Italy	Sarda	E1A	HAP103	ANC-Aside	31
EU362554	Italy	Sarda	E1A	HAP11	ANC-Aside	31
EU362557	Italy	Sarda	E1C	HAP144	ANC-Cside	31
EU362558	Italy	Sarda	E1C	HAP144	ANC-Cside	31
EU362527	Austria	Wild boar	E1C	HAP07	ANC-Cside	31
EU362534	Austria	Wild boar	E1A	HAP13	ANC-Aside	31
EU362526	Austria	Wild boar	E1A	HAP45	ANC-Aside	31
EU362529	Austria	Wild boar	E1A	HAP45	ANC-Aside	31
EU362530	Austria	Wild boar	E1A	HAP45	ANC-Aside	31
EU362531	Austria	Wild boar	E1A	HAP45	ANC-Aside	31
EU362535	Austria	Wild boar	E1A	HAP45	ANC-Aside	31
EU362528	Austria	Wild boar		HAP153	ANC-Cside	31
EU362532	Austria	Wild boar		HAP153	ANC-Cside	31
EU362533	Austria	Wild boar		HAP153	ANC-Cside	31
EU362521	France	Wild boar	E1A	HAP08	ANC-Aside	31
EU362516	France	Wild boar	E1A	HAP13	ANC-Aside	31
EU362517	France	Wild boar	E1A	HAP13	ANC-Aside	31
EU362518	France	Wild boar	E1A	HAP13	ANC-Aside	31
EU362519	France	Wild boar	E1A	HAP13	ANC-Aside	31
EU362520	France	Wild boar	E1A	HAP13	ANC-Aside	31
EU362522	France	Wild boar	E1A	HAP13	ANC-Aside	31
EU362523	France	Wild boar	E1A	HAP13	ANC-Aside	31
EU362524	France	Wild boar	E1A	HAP13	ANC-Aside	31
EU362525	France	Wild boar	E1A	HAP13	ANC-Aside	31
EU362544	Hungary	Wild boar	E1C	HAP07	ANC-Cside	31
EU362545	Hungary	Wild boar	E1C	HAP07	ANC-Cside	31
EU362546	Hungary	Wild boar	E1C	HAP07	ANC-Cside	31
EU362547	Hungary	Wild boar	E1C	HAP07	ANC-Cside	31
EU362548	Hungary	Wild boar	E1C	HAP07	ANC-Cside	31
EU362549	Hungary	Wild boar	E1C	HAP07	ANC-Cside	31
EU362550	Hungary	Wild boar	E1C	HAP07	ANC-Cside	31
EU362551	Hungary	Wild boar	E1C	HAP07	ANC-Cside	31
EU362552	Hungary	Wild boar		HAP153	ANC-Cside	31
EU362553	Hungary	Wild boar		HAP153	ANC-Cside	31
EU362490	Italy	Wild boar	E1C	HAP07	ANC-Cside	31
EU362491	Italy	Wild boar	E1C	HAP07	ANC-Cside	31
EU362492	Italy	Wild boar	E1C	HAP07	ANC-Cside	31
EU362412	Italy	Wild boar	E1A	HAP08	ANC-Aside	31
EU362414	Italy	Wild boar	E1A	HAP08	ANC-Aside	31
EU362415	Italy	Wild boar	E1A	HAP08	ANC-Aside	31
EU362421	Italy	Wild boar	E1A	HAP08	ANC-Aside	31
EU362424	Italy	Wild boar	E1A	HAP08	ANC-Aside	31
EU362448	Italy	Wild boar	E1A	HAP08	ANC-Aside	31
EU362449	Italy	Wild boar	E1A	HAP08	ANC-Aside	31
EU362450	Italy	Wild boar	E1A	HAP08	ANC-Aside	31
EU362452	Italy	Wild boar	E1A	HAP08	ANC-Aside	31
EU362466	Italy	Wild boar	E1A	HAP08	ANC-Aside	31
EU362467	Italy	Wild boar	E1A	HAP08	ANC-Aside	31
EU362468	Italy	Wild boar	E1A	HAP08	ANC-Aside	31
EU362470	Italy	Wild boar	E1A	HAP08	ANC-Aside	31
EU362471	Italy	Wild boar	E1A	HAP08	ANC-Aside	31
EU362472	Italy	Wild boar	E1A	HAP08	ANC-Aside	31
EU362473	Italy	Wild boar	E1A	HAP08	ANC-Aside	31
EU362474	Italy	Wild boar	E1A	HAP08	ANC-Aside	31
EU362475	Italy	Wild boar	E1A	HAP08	ANC-Aside	31
EU362487	Italy	Wild boar	E1A	HAP08	ANC-Aside	31
EU362488	Italy	Wild boar	E1A	HAP08	ANC-Aside	31
EU362489	Italy	Wild boar	E1A	HAP08	ANC-Aside	31
EU362496	Italy	Wild boar	E1A	HAP08	ANC-Aside	31
EU362495	Italy	Wild boar	E1A	HAP104	ANC-Aside	31
EU362493	Italy	Wild boar	E1A	HAP107	ANC-Aside	31
EU362494	Italy	Wild boar	E1A	HAP111	ANC-Aside	31
EU362410	Italy	Wild boar	E1A	HAP13	ANC-Aside	31
EU362418	Italy	Wild boar	E1A	HAP13	ANC-Aside	31
EU362419	Italy	Wild boar	E1A	HAP13	ANC-Aside	31
EU362420	Italy	Wild boar	E1A	HAP13	ANC-Aside	31
EU362426	Italy	Wild boar	E1A	HAP13	ANC-Aside	31
EU362427	Italy	Wild boar	E1A	HAP13	ANC-Aside	31
EU362428	Italy	Wild boar	E1A	HAP13	ANC-Aside	31
EU362429	Italy	Wild boar	E1A	HAP13	ANC-Aside	31
[truncated: 715 more rows]
