# Supplementary material for: Introgression and isolation contributed to the development of Hungarian Mangalica pigs from a particular European ancient bloodline
Source: Genet Sel Evol. 2013 Jul 1;45(1):22. doi: 10.1186/1297-9686-45-22 (PMC3704957; doi:10.1186/1297-9686-45-22)
Supplement: Additional file 3 — Polymorphic positions in the mtDNA D-loop haplotypes identified in this study. The table shows the polymorphic positions in the determined haplotypes relative to the reference sequence AJ002189 [34]. Vertical numbers in row 2 indicate the nucleotide position in the reference sequence AJ002189; empty cell in row 2 indicates the presence of an insertion in the haplotype as compared to the reference sequence AJ002189; empty cells in the table indicate nucleotides that are identical with the reference and cells with lines indicate deletions. [file 1297-9686-45-22-S3.xls]

## Sheet: Haplotypes
	Position in the reference sequence AJ002189
	15486	15489	15492	15493	15496	15497	15501	15502		15503	15509	15511	15515	15521	15522	15524	15527		15528	15537	15540	15543	15544	15545		15554	15558	15559	15562	15565	15567	15569	15570	15572		15579	15580	15587	15588	15592		15599	15601	15603	15615	15616	15618	15619	15620
AJ002189	A	A	A	T	T	T	A	C		A	A	C	A	T	G	G	C		A	A	A	T	G	A		A	A	A	A	G	A	A	C	A		C	T	C	T	A		G	A	G	T	T	C	T	A
HAP01	G																										T
HAP02		T																									T
HAP03		T
HAP04		T
HAP05		T	T
HAP06			T																								T																		C
HAP07
HAP08																											T
HAP09
HAP10			T																			C											A			T		T		G					C
HAP11				C																							T
HAP12										
HAP13																											T																		C
HAP14																										T	T
HAP15																											T																		C
HAP16																											T																		C
HAP17									A																		T
HAP18									A																		T					
HAP19									A
HAP20					C																						T																		C
HAP21									A							A													G									T		G
HAP22						G								G													T																G		C
HAP23					G																										G
HAP24																																												A
HAP25																				C		C											A			T		T		G					C
HAP26						C	C						
HAP27																											T		G																C
HAP28										
HAP29																				C
HAP30																				C
HAP31										
HAP32					C																	C											A		A	T		T		G
HAP33								
HAP34																											T																		C
HAP35										
HAP36																						C											A			T		T		G					C
HAP37																						C											A			T		T		G					C
HAP38							C																				T
HAP39																																																	C
HAP40										
HAP41											C																T																		C
HAP42										
HAP43												T											A
HAP44																											T
HAP45																											T																		C
HAP46
HAP47													G														T									G									C
HAP48																											T
HAP49																A
HAP50																A													G									T		G
HAP51																A													G									T		G
HAP52																A
HAP53																A													G									T		G
HAP54															A												T																		C
HAP55																						C											A			T		T		G					C
HAP56																						C											A			T		T		G					C
HAP57																						C											A			T		T		G					C
HAP58																						C											A			T		T		G					C
HAP59																						C								A						T		T		G					C
HAP60																						C											A			T		T		G					C
HAP61																						C											A			T		T		G
HAP62																						C																T		G
HAP63																						C											A			T		T							C
HAP64																						C											A			T		T		G					C
HAP65																						C								A			A			T		T		G					C
HAP66																						C											A			T		T		G					C	C
HAP67																						C																T		G
HAP68																						C											A			T		T		G					C
HAP69																						C											A		A	T		T		G					C
HAP70																						C											A			T		T		G					C
HAP71																						C											A			T		T		G					C
HAP72																						C											A			T		T		G					C
HAP73																						C											A			T		T		G					C
HAP74																						C											A			T		T		G					C
HAP75																						C											A			T		T		G					C
HAP76																											T	C
HAP77																											T										C								C
HAP78																											T																		C
HAP79																											T																		C
HAP80																											T																		C
HAP81																											T																		C
HAP82																											T																		C
HAP83																											T																		C			C
HAP84																											T																		C
HAP85																											T																		C
HAP86																											T																		C
HAP87																											T																		C
HAP88																											T																		C
HAP89																											T																		C
HAP90																											T																		C
HAP91																										T	T														T
HAP92																											T	T
HAP93																											T			
HAP94																											T			
HAP95																											T								A
HAP96																											T								A
HAP97																											T											T
HAP98																											T												C
HAP99																											T
HAP100																											T
HAP101																											T
HAP102																											T
HAP103																											T
HAP104																											T
HAP105																											T
HAP106																											T
HAP107																											T
HAP108																											T
HAP109																											T
HAP110																											T
HAP111																											T
HAP112																											T
HAP113																	A						A									C										T
HAP114																							A
HAP115																		A
HAP116																				C								C
HAP117																				C
HAP118																				C		C																T		G
HAP119																											
HAP120
HAP121
HAP122																								C
HAP123																								
HAP124																									C
HAP125																												C
HAP126																														A
HAP127																																				T				G					C
HAP128																																	
HAP129																																			A
HAP130																																			A
HAP131																																			A
HAP132																																						T
HAP133																																											C
HAP134																																												A
HAP135																																												A
HAP136																																													C
HAP137																																															T
HAP138																																																	C
HAP139
HAP140
HAP141
HAP142
HAP143
HAP144
HAP145
HAP146
HAP147
HAP148
HAP149
HAP150
HAP151
HAP152
HAP153
HAP154
HAP155
HAP156
HAP157
HAP158
HAP159
HAP160
HAP161
HAP162
HAP163
HAP164																							A
[truncated: 45 more columns]
