# Supplementary material for: Introgression and isolation contributed to the development of Hungarian Mangalica pigs from a particular European ancient bloodline
Source: Genet Sel Evol. 2013 Jul 1;45(1):22. doi: 10.1186/1297-9686-45-22 (PMC3704957; doi:10.1186/1297-9686-45-22)
Supplement: Additional file 4 — Distribution of haplotypes and ancient signatures among European modern pig breeds and wild boars. The file provides information about the abundance of the D-loop haplotypes in breeds and pig types and of the ancient signatures in breeds, and about the correlation between the major European haplotypes and their ancient signature. [file 1297-9686-45-22-S4.xls]

## Sheet: Haplotypes by breed
Distribution of the long mtDNA D-loop haplotypes amongst breeds
Location	Breed	HAP01	HAP02	HAP03	HAP04	HAP05	HAP06	HAP07	HAP08	HAP09	HAP10	HAP11	HAP12	HAP13	HAP14	HAP15	HAP16	HAP17	HAP18	HAP19	HAP20	HAP21	HAP22	HAP23	HAP24	HAP25	HAP26	HAP27	HAP28	HAP29	HAP30	HAP31	HAP32	HAP33	HAP34	HAP35	HAP36	HAP37	HAP38	HAP39	HAP40	HAP41	HAP42	HAP43	HAP44	HAP45	HAP46	HAP47	HAP48
Austria	Wild boar							1						1																																5
Belgium	Wild boar									1					2
Bulgaria	Wild boar									2
Cosmopolitan	Duroc	1							30	41				6																			1												18
Cosmopolitan	Hampshire								6	1				2				2	1
Cosmopolitan	Landrace						1	4	38	16				24				2
Cosmopolitan	Large White							1	19	41	1			3				1										1									1	1							6				1
Cosmopolitan	Pietrain	12							39	4					39				2																									1
Croatia	Turopolje								35
Finland	Wild boar
France	Creole
France	Laconie	1
France	Wild boar								2					11																																	12
Germany	Angeln Saddleback								2	1
Germany	Bentheim Black Pied								1
Germany	Bunte Bentheimer								3	9																													1
Germany	Wild boar							1	10					4									1
Greece	Wild boar		1	1	2	1		15	4	17			13	1											8	1	1		1	1	1	5		4	1	1				1	1		1
Hungary	Mangalica								1					7
Hungary	Mangalica Blond								7					3		53	13																												3	19
Hungary	Mangalica Red								25							3																													3	7
Hungary	Mangalica Swallow-belly								4					17		9	13																													5
Hungary	Wild boar							8
Italy	Calabrese									1
Italy	Casertana							3	8
Italy	Cinta Senese								8	2
Italy	Nera Siciliana								6
Italy	Sarda											1
Italy	Wild boar							3	22					18							1	3
Luxemburg	Wild boar								2					7
Netherlands	Wild boar								23	1				28																																	26
Poland	Wild boar							5																																							4
Portugal	Alentejano							47	6	10				4						1
Portugal	Bisaro							18	97	14				8																												9
Portugal	Malhado de Alcobaça							13		4				12																												5
Portugal	Wild boar							41		3				6
Spain	Blond Alentejano
Spain	Chato Murciano							10	69	46
Spain	Gochu Asturcelta							2	12
Spain	Iberico							14	7	2				5
Spain	Iberico Black							6	4	5														1																		2
Spain	Iberico Black hairless							4
Spain	Iberico Black hairy							1		1
Spain	Iberico Red							2	1					1
Spain	Manchado de Jabugo
Spain	Negro Canario
Spain	Porco celta galego							2	4
Spain	Retinto							5		4				1																												1
Spain	Wild boar							33		51																																					3
Sweden	Linderodssvin								5
United Kingdom	Berkshire							1	7	4				4
United Kingdom	British Lop							1
United Kingdom	British Saddleback								2
United Kingdom	Gloucester Old Spot													8
United Kingdom	Large Black							2
United Kingdom	Large Yorkshire
United Kingdom	Middle White							3
United Kingdom	Tamworth																																												8
Total number of individuals in a haplotype		14	1	1	2	1	1	246	509	281	1	1	13	181	41	65	26	5	3	1	1	3	1	1	8	1	1	1	1	1	1	5	1	4	1	1	1	1	1	1	1	17	1	1	38	36	45	0	1
Total number of breeds in a haplotype		3	1	1	1	1	1	27	33	24	1	1	1	23	2	3	2	3	2	1	1	1	1	1	1	1	1	1	1	1	1	1	1	1	1	1	1	1	1	1	1	4	1	1	5	4	4	0	1
Abundance of the haplotype		0.516034	0.0368596	0.0368596	0.0737191	0.0368596	0.0368596	9.06745	18.7615	10.3575	0.0368596	0.0368596	0.479174	6.67158	1.51124	2.39587	0.958349	0.184298	0.110579	0.0368596	0.0368596	0.110579	0.0368596	0.0368596	0.294877	0.0368596	0.0368596	0.0368596	0.0368596	0.0368596	0.0368596	0.184298	0.0368596	0.147438	0.0368596	0.0368596	0.0368596	0.0368596	0.0368596	0.0368596	0.0368596	0.626613	0.0368596	0.0368596	1.40066	1.32694	1.65868	0	0.0368596
[truncated: 118 more columns]

## Sheet: Haplotypes by pig type
Distribution of the long mtDNA D-loop haplotypes amongst breed types
Location	Breed	HAP01	HAP02	HAP03	HAP04	HAP05	HAP06	HAP07	HAP08	HAP09	HAP10	HAP11	HAP12	HAP13	HAP14	HAP15	HAP16	HAP17	HAP18	HAP19	HAP20	HAP21	HAP22	HAP23	HAP24	HAP25	HAP26	HAP27	HAP28	HAP29	HAP30	HAP31	HAP32	HAP33	HAP34	HAP35	HAP36	HAP37	HAP38	HAP39	HAP40	HAP41	HAP42	HAP43	HAP44	HAP45	HAP46	HAP47	HAP48
Cosmopolitan	Cosmopolitan	13					1	5	132	103	1			35	39			5	3									1					1				1	1						1	24				1
Croatia	Local								35
France	Local	1
Germany	Local								6	10																													1
Hungary	Local								37					27		65	26																												6	31
Italy	Local							3	22	3		1
Portugal	Local							78	103	28				24						1																						14
Spain	Local							46	97	58				7										1																		3
Sweden	Local								5
United Kingdom	Local							7	9	4				12																															8
Austria	Wild boar							1						1																																5
Belgium	Wild boar									1					2
Bulgaria	Wild boar									2
Finland	Wild boar
France	Wild boar								2					11																																	12
Germany	Wild boar							1	10					4									1
Greece	Wild boar		1	1	2	1		15	4	17			13	1											8	1	1		1	1	1	5		4	1	1				1	1		1
Hungary	Wild boar							8
Italy	Wild boar							3	22					18							1	3
Luxemburg	Wild boar								2					7
Netherlands	Wild boar								23	1				28																																	26
Poland	Wild boar							5																																							4
Portugal	Wild boar							41		3				6
Spain	Wild boar							33		51																																					3
Total number of individuals in a haplotype		14	1	1	2	1	1	246	509	281	1	1	13	181	41	65	26	5	3	1	1	3	1	1	8	1	1	1	1	1	1	5	1	4	1	1	1	1	1	1	1	17	1	1	38	36	45	0	1
[truncated: 118 more columns]

## Sheet: Ancient signature by breed
Distribution of the short mtDNA D-loop haplotypes amongst breeds
			ANC-Aside/ANC-Cside clade																																				ANC-Easia clade							ANC-Italy clade
Location	Breed		ANC-Aside	ANC-Cside	H01	H02	H03	H04	H05	H06	H09	H14	H15	H16	H17	H18	H19	H20	H21	H22	H23	H24	H25	H26	H27	H28	H29	H30	H31	H32	H33	H34	H35	H36	H37	H38	H39		ANC-Easia	H08	H10	H11	H12	H13		ANC-Italy	ANC-Y1-6A	ANC-Y2-5A	H07
Austria	Wild boar		6	6																														1
Belgium	Wild boar		1	4												2																							1
Bulgaria	Wild boar			3						1
Cosmopolitan	Duroc		100	42																																			34		1	1
Cosmopolitan	Hampshire		10	1																	1	2	14																4
Cosmopolitan	Landrace		106	25											1		1															1	1						65
Cosmopolitan	Large White		66	45																1					1					1									131		1		2
Cosmopolitan	Pietrain		58	8								1				40					2		1																26
Croatia	Turopolje		35
Finland	Wild boar											2
France	Creole		2																																				3
France	Laconie		1																																				1
France	Wild boar		22	13
Germany	Angeln Saddleback		2	1																			2																1			1
Germany	Bentheim Black Pied		2
Germany	Bunte Bentheimer		4	9																																			1
Germany	Wild boar		16	2	1																		1					1
Greece	Wild boar		13	150			5	1	1	2	1		1	1				1	1							1				1	1		1							1							9	3	1
Hungary	Mangalica		8
Hungary	Mangalica Blond		98																																		3
Hungary	Mangalica Red		41																																1
Hungary	Mangalica Swallow-belly		50																																	1	1
Hungary	Wild boar			10
Italy	Calabrese		5	1
Italy	Casertana		8	3
Italy	Cinta Senese		8	2
Italy	Nera Siciliana		15
Italy	Sarda		3	2
Italy	Wild boar		53	17		1																																	3							28
Luxemburg	Wild boar		9
Netherlands	Wild boar		51	27																																			2
Poland	Wild boar			9								1
Portugal	Alentejano		13	93			1					10																											1
Portugal	Bisaro		146	42																																			8
Portugal	Malhado de Alcobaça		17	17
Portugal	Wild boar		9	102																							1	1											10
Spain	Blond Alentejano											2
Spain	Chato Murciano		90	59
Spain	Gochu Asturcelta		14	2
Spain	Iberico		15	17								2
Spain	Iberico Black		6	12																									1
Spain	Iberico Black hairless		1	5																										5
Spain	Iberico Black hairy			4
Spain	Iberico Red		2	2								1																		1
Spain	Manchado de Jabugo			2																																			4
Spain	Negro Canario			5																																			1
Spain	Porco celta galego		4	2
Spain	Retinto		3	9																										3
Spain	Wild boar		2	146																										5
Sweden	Linderodssvin		5
United Kingdom	Berkshire		11	5																																			97
United Kingdom	British Lop		4	1
United Kingdom	British Saddleback		2	1																				1	2														26
United Kingdom	Gloucester Old Spot		8																																				7
United Kingdom	Large Black			2																																			3
United Kingdom	Large Yorkshire																																						2
United Kingdom	Middle White			3																																			6
United Kingdom	Tamworth		8																																				18					5
Total number of individuals in a haplotype			1153	911	1	1	6	1	1	3	1	19	1	1	1	42	1	1	1	1	3	2	18	1	3	1	1	2	1	16	1	1	2	1	1	1	4		455	1	2	2	2	5		28	9	3	1
Total number of breeds in a haplotype			47	42	1	1	2	1	1	2	1	7	1	1	1	2	1	1	1	1	2	1	4	1	2	1	1	2	1	6	1	1	2	1	1	1	2		24	1	2	2	1	1		1	1	1	1

## Sheet: Major European haplotypes
Short mtDNA D-loop signature in the six major European haplotypes with number of individuals carrying the haplotype
Location	Breed	HAP07	HAP08	HAP09	HAP13	HAP56	HAP57
Austria	Wild boar	1			1
Belgium	Wild boar			1
Bulgaria	Wild boar			2					ANC-Cside signature
Cosmopolitan	Duroc		30	41	6	1			ANC.Aside signature
Cosmopolitan	Hampshire		6	1	2	1	3		ANC-Easia signature
Cosmopolitan	Landrace	4	38	16	24	43	18
Cosmopolitan	Large White	1	19	41	3	34	13
Cosmopolitan	Pietrain		39	4		7	16
Croatia	Turopolje		35
Finland	Wild boar
France	Creole
France	Laconie
France	Wild boar		2		11
Germany	Angeln Saddleback		2	1			1
Germany	Bentheim Black Pied		1
Germany	Bunte Bentheimer		3	9		1
Germany	Wild boar	1	10		4
Greece	Wild boar	15	4	17	1
Hungary	Duroc		1		7
Hungary	Mangalica		7		3
Hungary	Mangalica Blond		25
Hungary	Mangalica Red		4		17
Hungary	Mangalica Swallow-belly	8
Hungary	Wild boar			1
Italy	Calabrese	3	8
Italy	Casertana		8	2
Italy	Cinta Senese		6
Italy	Nera Siciliana
Italy	Sarda	3	22		18	3
Italy	Wild boar		2		7
Luxemburg	Wild boar		23	1	28	2
Netherlands	Wild boar	5
Poland	Wild boar	47	6	10	4
Portugal	Alentejano	18	97	14	8		8
Portugal	Bisaro	13		4	12
Portugal	Malhado de Alcobaça	41		3
Portugal	Wild boar				6
Spain	Blond Alentejano	10	69	46
Spain	Chato Murciano	2	12
Spain	Gochu Asturcelta	14	7	2	5
Spain	Iberico	6	4	5
Spain	Iberico Black	4
Spain	Iberico Black hairless	1		1
Spain	Iberico Black hairy	2	1		1
Spain	Iberico Red
Spain	Manchado de Jabugo					1
Spain	Negro Canario	2	4
Spain	Porco celta galego	5		4	1
Spain	Retinto	33		51
Spain	Wild boar		5
Sweden	Linderodssvin	1	7	4	4	15	62
United Kingdom	Berkshire	1
United Kingdom	British Lop		2			18	3
United Kingdom	British Saddleback				8	6	1
United Kingdom	Gloucester Old Spot	2				3
United Kingdom	Large Yorkshire
United Kingdom	Middle White	3				4
United Kingdom	Tamworth					12
